# Supplementary material for: An N-heterocyclic germylene with a versatile metal-binding pocket: insights into heterodinuclear bonding and reactivity
Source: Chem Sci. 2025 Jun 5;16(27):12613–22. doi: 10.1039/d5sc02751a (PMC12161148; doi:10.1039/d5sc02751a)
Supplement: SC-016-D5SC02751A-s002 [file SC-016-D5SC02751A-s002.cif]

# Supplementary Information (SI) for Chemical Science.
# This journal is © The Royal Society of Chemistry 2025

####################################################################### 
# 
# This file contains crystal structure data downloaded from the 
# Cambridge Structural Database (CSD) hosted by the Cambridge 
# Crystallographic Data Centre (CCDC).
# 
# Full information about CCDC data access policies and citation 
# guidelines are available at http://www.ccdc.cam.ac.uk/access/V1 
# 
# Audit and citation data items may have been added by the CCDC. 
# Please retain this information to preserve the provenance of 
# this file and to allow appropriate attribution of the data. 
# 
#######################################################################

data_l1270a
_database_code_depnum_ccdc_archive 'CCDC 2427530'
loop_
_audit_author_name
_audit_author_address
'Martin Lutz'
;Utrecht University
Netherlands
;
_audit_update_record             
;
2025-02-27 deposited with the CCDC.	2025-06-05 downloaded from the CCDC.
;

_audit_creation_method           SHELXL-2018/3
_shelx_SHELXL_version_number     2018/3
_chemical_name_systematic        ?
_chemical_name_common            ?
_chemical_melting_point          ?
_chemical_formula_moiety         'C34 H40 N4 [+ solvent]'
_chemical_formula_sum            'C34 H40 N4 [+ solvent]'
_chemical_formula_weight         504.70

loop_
_atom_type_symbol
_atom_type_description
_atom_type_scat_dispersion_real
_atom_type_scat_dispersion_imag
_atom_type_scat_source
C C 0.0033 0.0016 'International Tables Vol C Tables 4.2.6.8 and 6.1.1.4'
H H 0.0000 0.0000 'International Tables Vol C Tables 4.2.6.8 and 6.1.1.4'
N N 0.0061 0.0033 'International Tables Vol C Tables 4.2.6.8 and 6.1.1.4'

_space_group_crystal_system      monoclinic
_space_group_IT_number           14
_space_group_name_H-M_alt        'P 21/n'
_space_group_name_Hall           '-P 2yn'

_shelx_space_group_comment       
;
The symmetry employed for this shelxl refinement is uniquely defined
by the following loop, which should always be used as a source of
symmetry information in preference to the above space-group names.
They are only intended as comments.
;

loop_
_space_group_symop_operation_xyz
'x, y, z'
'-x+1/2, y+1/2, -z+1/2'
'-x, -y, -z'
'x-1/2, -y-1/2, z-1/2'

_cell_length_a                   8.9749(8)
_cell_length_b                   15.2114(12)
_cell_length_c                   23.800(2)
_cell_angle_alpha                90
_cell_angle_beta                 96.267(4)
_cell_angle_gamma                90
_cell_volume                     3229.7(5)
_cell_formula_units_Z            4
_cell_measurement_temperature    100(2)
_cell_measurement_reflns_used    13125
_cell_measurement_theta_min      1.57
_cell_measurement_theta_max      24.23

loop_
_diffrn_orient_matrix_type
_diffrn_orient_matrix_UB_11
_diffrn_orient_matrix_UB_12
_diffrn_orient_matrix_UB_13
_diffrn_orient_matrix_UB_21
_diffrn_orient_matrix_UB_22
_diffrn_orient_matrix_UB_23
_diffrn_orient_matrix_UB_31
_diffrn_orient_matrix_UB_32
_diffrn_orient_matrix_UB_33
'Nonius RMAT' -0.0100165 0.0403002 0.0325619 0.0289559 -0.0490845 0.0269399
0.1077942 0.0169300 0.0005955

_exptl_crystal_description       plate
_exptl_crystal_colour            colourless
_exptl_crystal_density_meas      ?
_exptl_crystal_density_method    ?
_exptl_crystal_density_diffrn    1.038
_exptl_crystal_F_000             1088
_exptl_transmission_factor_min   ?
_exptl_transmission_factor_max   ?
_exptl_crystal_size_max          0.47
_exptl_crystal_size_mid          0.20
_exptl_crystal_size_min          0.06
_exptl_absorpt_coefficient_mu    0.061
_shelx_estimated_absorpt_T_min   ?
_shelx_estimated_absorpt_T_max   ?
_exptl_absorpt_correction_type   multi-scan
_exptl_absorpt_correction_T_min  0.6276
_exptl_absorpt_correction_T_max  0.7450
_exptl_absorpt_process_details   
;
 SADABS 2016/2: Krause, L., Herbst-Irmer, R., Sheldrick G.M. & Stalke D.,
 J. Appl. Cryst. 48 (2015) 3-10
;
_exptl_absorpt_special_details   ?
_diffrn_ambient_temperature      100(2)
_diffrn_radiation_wavelength     0.71073
_diffrn_radiation_type           MoK\a
_diffrn_source                   'sealed tube'
_diffrn_measurement_device_type  'Bruker Kappa ApexII'
_diffrn_measurement_method       '\w scans'
_diffrn_detector_area_resol_mean ?
_diffrn_reflns_number            38413
_diffrn_reflns_av_unetI/netI     0.0837
_diffrn_reflns_av_R_equivalents  0.1159
_diffrn_reflns_limit_h_min       -10
_diffrn_reflns_limit_h_max       10
_diffrn_reflns_limit_k_min       -17
_diffrn_reflns_limit_k_max       17
_diffrn_reflns_limit_l_min       -27
_diffrn_reflns_limit_l_max       27
_diffrn_reflns_theta_min         1.592
_diffrn_reflns_theta_max         24.202
_diffrn_reflns_theta_full        24.202
_diffrn_measured_fraction_theta_max 1.000
_diffrn_measured_fraction_theta_full 1.000
_diffrn_reflns_Laue_measured_fraction_max 1.000
_diffrn_reflns_Laue_measured_fraction_full 1.000
_diffrn_reflns_point_group_measured_fraction_max 1.000
_diffrn_reflns_point_group_measured_fraction_full 1.000
_reflns_number_total             5202
_reflns_number_gt                3093
_reflns_threshold_expression     'I > 2\s(I)'
_reflns_Friedel_coverage         0.000
_reflns_Friedel_fraction_max     .
_reflns_Friedel_fraction_full    .

_reflns_special_details          
;
 Reflections were merged by SHELXL according to the crystal
 class for the calculation of statistics and refinement.
 
 Structure factors included contributions from the .fab file.
 
 _reflns_Friedel_fraction is defined as the number of unique
 Friedel pairs measured divided by the number that would be
 possible theoretically, ignoring centric projections and
 systematic absences.
;

_computing_data_collection       Apex3
_computing_cell_refinement       Peakref
_computing_data_reduction        'Eval15, Sadabs'
_computing_structure_solution    SHELXT
_computing_structure_refinement  'SHELXL-2018/3 (Sheldrick, 2018)'
_computing_molecular_graphics    ?
_computing_publication_material  ?
_refine_special_details          ?
_refine_ls_structure_factor_coef Fsqd
_refine_ls_matrix_type           full
_refine_ls_weighting_scheme      calc
_refine_ls_weighting_details     
'w=1/[\s^2^(Fo^2^)+(0.0477P)^2^+1.0599P] where P=(Fo^2^+2Fc^2^)/3'
_atom_sites_solution_primary     dual
_atom_sites_solution_secondary   difmap
_atom_sites_solution_hydrogens   geom
_refine_ls_hydrogen_treatment    constr
_refine_ls_extinction_method     none
_refine_ls_extinction_coef       .
_refine_ls_number_reflns         5202
_refine_ls_number_parameters     351
_refine_ls_number_restraints     0
_refine_ls_R_factor_all          0.1101
_refine_ls_R_factor_gt           0.0539
_refine_ls_wR_factor_ref         0.1326
_refine_ls_wR_factor_gt          0.1125
_refine_ls_goodness_of_fit_ref   1.025
_refine_ls_restrained_S_all      1.025
_refine_ls_shift/su_max          0.000
_refine_ls_shift/su_mean         0.000

loop_
_atom_site_label
_atom_site_type_symbol
_atom_site_fract_x
_atom_site_fract_y
_atom_site_fract_z
_atom_site_U_iso_or_equiv
_atom_site_adp_type
_atom_site_occupancy
_atom_site_site_symmetry_order
_atom_site_calc_flag
_atom_site_refinement_flags_posn
_atom_site_refinement_flags_adp
_atom_site_refinement_flags_occupancy
_atom_site_disorder_assembly
_atom_site_disorder_group
N1 N 0.0383(2) 0.17297(13) 0.60573(8) 0.0204(5) Uani 1 1 d . . . . .
N2 N 0.1902(2) 0.25650(13) 0.55477(8) 0.0203(5) Uani 1 1 d . . . . .
N3 N -0.1884(2) 0.05509(12) 0.69176(8) 0.0184(5) Uani 1 1 d . . . . .
N4 N 0.4201(2) 0.40095(13) 0.48621(8) 0.0201(5) Uani 1 1 d . . . . .
C1 C -0.1228(3) 0.08108(16) 0.65014(11) 0.0219(6) Uani 1 1 d . . . . .
H1 H -0.134984 0.047878 0.616143 0.026 Uiso 1 1 calc R U . . .
C2 C -0.0287(3) 0.16043(16) 0.65235(10) 0.0194(6) Uani 1 1 d . . . . .
C3 C -0.0161(3) 0.21777(16) 0.69905(10) 0.0190(6) Uani 1 1 d . . . . .
H3 H -0.066766 0.205519 0.731192 0.023 Uiso 1 1 calc R U . . .
C4 C 0.0699(3) 0.29103(16) 0.69722(10) 0.0207(6) Uani 1 1 d . . . . .
H4 H 0.080211 0.330764 0.728195 0.025 Uiso 1 1 calc R U . . .
C5 C 0.1439(3) 0.30761(15) 0.64894(10) 0.0170(6) Uani 1 1 d . . . . .
C6 C 0.1244(3) 0.24658(16) 0.60386(10) 0.0161(6) Uani 1 1 d . . . . .
C7 C 0.2345(3) 0.38169(16) 0.64194(10) 0.0217(6) Uani 1 1 d . . . . .
H7 H 0.250274 0.424306 0.671168 0.026 Uiso 1 1 calc R U . . .
C8 C 0.2995(3) 0.39210(16) 0.59328(10) 0.0209(6) Uani 1 1 d . . . . .
H8 H 0.360731 0.441757 0.588131 0.025 Uiso 1 1 calc R U . . .
C9 C 0.2740(3) 0.32757(16) 0.55053(10) 0.0185(6) Uani 1 1 d . . . . .
C10 C 0.3417(3) 0.33532(17) 0.49686(10) 0.0214(6) Uani 1 1 d . . . . .
H10 H 0.325772 0.289677 0.469616 0.026 Uiso 1 1 calc R U . . .
C11 C -0.2814(3) -0.02140(16) 0.68285(10) 0.0178(6) Uani 1 1 d . . . . .
C12 C -0.2187(3) -0.10533(17) 0.67876(11) 0.0261(7) Uani 1 1 d . . . . .
C13 C -0.3172(3) -0.17574(17) 0.66748(11) 0.0296(7) Uani 1 1 d . . . . .
H13 H -0.277969 -0.233348 0.664494 0.035 Uiso 1 1 calc R U . . .
C14 C -0.4690(3) -0.16349(18) 0.66066(11) 0.0281(7) Uani 1 1 d . . . . .
H14 H -0.533778 -0.211894 0.651169 0.034 Uiso 1 1 calc R U . . .
C15 C -0.5286(3) -0.08063(18) 0.66754(11) 0.0289(7) Uani 1 1 d . . . . .
H15 H -0.634361 -0.073301 0.663988 0.035 Uiso 1 1 calc R U . . .
C16 C -0.4369(3) -0.00836(16) 0.67951(10) 0.0213(6) Uani 1 1 d . . . . .
C17 C -0.0503(3) -0.12139(18) 0.68794(14) 0.0443(9) Uani 1 1 d . . . . .
H17 H -0.000953 -0.064472 0.699963 0.053 Uiso 1 1 calc R U . . .
C18 C 0.0122(4) -0.1508(3) 0.63446(17) 0.0758(12) Uani 1 1 d . . . . .
H18A H -0.037086 -0.205480 0.620878 0.114 Uiso 1 1 calc R U . . .
H18B H 0.120269 -0.160798 0.642413 0.114 Uiso 1 1 calc R U . . .
H18C H -0.006284 -0.105177 0.605465 0.114 Uiso 1 1 calc R U . . .
C19 C -0.0116(4) -0.1882(2) 0.73569(16) 0.0709(12) Uani 1 1 d . . . . .
H19A H -0.056309 -0.169281 0.769466 0.106 Uiso 1 1 calc R U . . .
H19B H 0.097512 -0.191834 0.744348 0.106 Uiso 1 1 calc R U . . .
H19C H -0.051292 -0.246030 0.723720 0.106 Uiso 1 1 calc R U . . .
C20 C -0.4973(3) 0.08335(17) 0.68749(11) 0.0261(7) Uani 1 1 d . . . . .
H20 H -0.422103 0.114814 0.714380 0.031 Uiso 1 1 calc R U . . .
C21 C -0.5143(3) 0.13616(18) 0.63230(11) 0.0363(8) Uani 1 1 d . . . . .
H21A H -0.418016 0.137778 0.616462 0.055 Uiso 1 1 calc R U . . .
H21B H -0.545914 0.196251 0.639942 0.055 Uiso 1 1 calc R U . . .
H21C H -0.589808 0.108211 0.605205 0.055 Uiso 1 1 calc R U . . .
C22 C -0.6458(3) 0.0826(2) 0.71414(13) 0.0420(8) Uani 1 1 d . . . . .
H22A H -0.724623 0.056632 0.687505 0.063 Uiso 1 1 calc R U . . .
H22B H -0.673561 0.142955 0.722940 0.063 Uiso 1 1 calc R U . . .
H22C H -0.633854 0.047716 0.748959 0.063 Uiso 1 1 calc R U . . .
C23 C 0.4827(3) 0.40187(15) 0.43292(10) 0.0189(6) Uani 1 1 d . . . . .
C24 C 0.6309(3) 0.37468(16) 0.43192(11) 0.0225(6) Uani 1 1 d . . . . .
C25 C 0.6891(3) 0.37293(16) 0.38000(11) 0.0267(7) Uani 1 1 d . . . . .
H25 H 0.788854 0.353050 0.378256 0.032 Uiso 1 1 calc R U . . .
C26 C 0.6043(3) 0.39961(17) 0.33101(12) 0.0277(7) Uani 1 1 d . . . . .
H26 H 0.643908 0.395575 0.295672 0.033 Uiso 1 1 calc R U . . .
C27 C 0.4615(3) 0.43222(17) 0.33377(11) 0.0272(7) Uani 1 1 d . . . . .
H27 H 0.405374 0.452902 0.300213 0.033 Uiso 1 1 calc R U . . .
C28 C 0.3976(3) 0.43550(17) 0.38479(10) 0.0222(6) Uani 1 1 d . . . . .
C29 C 0.7259(3) 0.34900(18) 0.48657(12) 0.0310(7) Uani 1 1 d . . . . .
H29 H 0.677144 0.375233 0.518480 0.037 Uiso 1 1 calc R U . . .
C30 C 0.7262(4) 0.2499(2) 0.49463(15) 0.0595(10) Uani 1 1 d . . . . .
H30A H 0.622694 0.228694 0.492889 0.089 Uiso 1 1 calc R U . . .
H30B H 0.779845 0.235234 0.531512 0.089 Uiso 1 1 calc R U . . .
H30C H 0.776180 0.221976 0.464670 0.089 Uiso 1 1 calc R U . . .
C31 C 0.8837(3) 0.3863(2) 0.48985(12) 0.0408(8) Uani 1 1 d . . . . .
H31A H 0.939797 0.355830 0.462592 0.061 Uiso 1 1 calc R U . . .
H31B H 0.934220 0.377846 0.528083 0.061 Uiso 1 1 calc R U . . .
H31C H 0.878704 0.449188 0.480973 0.061 Uiso 1 1 calc R U . . .
C32 C 0.2461(3) 0.47773(18) 0.38750(11) 0.0289(7) Uani 1 1 d . . . . .
H32 H 0.230629 0.484006 0.428284 0.035 Uiso 1 1 calc R U . . .
C33 C 0.1194(3) 0.4217(2) 0.35961(13) 0.0479(9) Uani 1 1 d . . . . .
H33A H 0.132494 0.413530 0.319592 0.072 Uiso 1 1 calc R U . . .
H33B H 0.023478 0.450969 0.362843 0.072 Uiso 1 1 calc R U . . .
H33C H 0.120365 0.364277 0.378336 0.072 Uiso 1 1 calc R U . . .
C34 C 0.2406(3) 0.5703(2) 0.36145(13) 0.0445(8) Uani 1 1 d . . . . .
H34A H 0.327473 0.604219 0.377822 0.067 Uiso 1 1 calc R U . . .
H34B H 0.148260 0.599893 0.369443 0.067 Uiso 1 1 calc R U . . .
H34C H 0.242542 0.565695 0.320459 0.067 Uiso 1 1 calc R U . . .

loop_
_atom_site_aniso_label
_atom_site_aniso_U_11
_atom_site_aniso_U_22
_atom_site_aniso_U_33
_atom_site_aniso_U_23
_atom_site_aniso_U_13
_atom_site_aniso_U_12
N1 0.0233(12) 0.0230(12) 0.0149(12) 0.0016(10) 0.0029(10) -0.0049(10)
N2 0.0237(12) 0.0224(12) 0.0150(12) 0.0031(10) 0.0025(10) -0.0049(10)
N3 0.0169(11) 0.0182(11) 0.0201(12) 0.0033(10) 0.0020(10) -0.0010(10)
N4 0.0194(11) 0.0261(13) 0.0151(12) 0.0016(10) 0.0037(9) -0.0021(10)
C1 0.0248(15) 0.0239(15) 0.0170(15) -0.0016(12) 0.0016(12) -0.0012(12)
C2 0.0192(14) 0.0199(14) 0.0185(15) 0.0028(12) -0.0008(11) -0.0004(12)
C3 0.0209(14) 0.0206(14) 0.0159(14) 0.0026(12) 0.0046(11) 0.0014(12)
C4 0.0233(14) 0.0214(14) 0.0176(15) -0.0031(12) 0.0029(12) -0.0010(12)
C5 0.0171(13) 0.0167(13) 0.0171(14) -0.0004(12) 0.0009(11) 0.0013(11)
C6 0.0143(13) 0.0187(13) 0.0151(14) 0.0043(11) 0.0008(11) -0.0009(11)
C7 0.0253(15) 0.0193(14) 0.0203(15) -0.0022(12) 0.0012(12) -0.0013(12)
C8 0.0199(14) 0.0173(14) 0.0255(16) 0.0028(12) 0.0029(12) -0.0052(12)
C9 0.0180(14) 0.0199(14) 0.0173(14) 0.0038(12) 0.0002(11) -0.0013(12)
C10 0.0229(15) 0.0229(15) 0.0181(15) -0.0026(12) 0.0012(12) -0.0043(13)
C11 0.0224(14) 0.0193(14) 0.0120(14) 0.0017(11) 0.0024(11) -0.0053(12)
C12 0.0294(16) 0.0212(15) 0.0276(16) 0.0009(13) 0.0022(13) -0.0030(13)
C13 0.0397(18) 0.0180(15) 0.0306(17) 0.0018(13) 0.0023(14) -0.0047(14)
C14 0.0333(17) 0.0259(16) 0.0245(16) 0.0026(13) 0.0005(13) -0.0121(14)
C15 0.0241(15) 0.0391(18) 0.0233(16) 0.0054(14) 0.0015(12) -0.0068(14)
C16 0.0228(15) 0.0258(15) 0.0158(15) 0.0040(12) 0.0047(12) -0.0043(12)
C17 0.0292(17) 0.0193(16) 0.083(3) -0.0045(17) -0.0011(17) 0.0019(14)
C18 0.047(2) 0.081(3) 0.105(3) 0.004(3) 0.033(2) 0.009(2)
C19 0.055(2) 0.062(3) 0.088(3) -0.005(2) -0.027(2) 0.017(2)
C20 0.0216(14) 0.0327(16) 0.0244(16) 0.0037(13) 0.0045(12) -0.0014(13)
C21 0.0366(18) 0.0370(18) 0.0347(18) 0.0066(15) 0.0006(14) 0.0068(14)
C22 0.0297(17) 0.048(2) 0.050(2) -0.0004(17) 0.0127(15) 0.0055(15)
C23 0.0216(14) 0.0169(14) 0.0191(15) -0.0038(12) 0.0063(12) -0.0061(12)
C24 0.0248(15) 0.0184(14) 0.0253(16) -0.0007(12) 0.0065(12) -0.0057(12)
C25 0.0246(15) 0.0240(15) 0.0334(17) -0.0076(14) 0.0118(14) -0.0055(13)
C26 0.0322(17) 0.0294(16) 0.0243(16) -0.0115(13) 0.0157(14) -0.0125(13)
C27 0.0310(16) 0.0345(16) 0.0161(15) -0.0021(13) 0.0024(13) -0.0153(14)
C28 0.0241(15) 0.0246(15) 0.0177(15) -0.0014(12) 0.0015(12) -0.0072(12)
C29 0.0267(16) 0.0319(16) 0.0343(17) 0.0064(14) 0.0033(13) -0.0016(13)
C30 0.062(2) 0.044(2) 0.068(3) 0.0177(19) -0.0132(19) 0.0002(18)
C31 0.0265(17) 0.055(2) 0.0397(19) 0.0001(16) -0.0016(14) -0.0001(15)
C32 0.0267(16) 0.0412(17) 0.0180(15) 0.0052(14) -0.0005(12) -0.0009(14)
C33 0.0274(17) 0.069(2) 0.047(2) -0.0064(18) 0.0049(15) -0.0085(17)
C34 0.0409(19) 0.052(2) 0.042(2) 0.0131(17) 0.0084(15) 0.0151(16)

_geom_special_details            
;
 All esds (except the esd in the dihedral angle between two l.s. planes)
 are estimated using the full covariance matrix.  The cell esds are taken
 into account individually in the estimation of esds in distances, angles
 and torsion angles; correlations between esds in cell parameters are only
 used when they are defined by crystal symmetry.  An approximate (isotropic)
 treatment of cell esds is used for estimating esds involving l.s. planes.
;

loop_
_geom_bond_atom_site_label_1
_geom_bond_atom_site_label_2
_geom_bond_distance
_geom_bond_site_symmetry_2
_geom_bond_publ_flag
N1 C2 1.332(3) . ?
N1 C6 1.364(3) . ?
N2 C9 1.327(3) . ?
N2 C6 1.373(3) . ?
N3 C1 1.270(3) . ?
N3 C11 1.434(3) . ?
N4 C10 1.263(3) . ?
N4 C23 1.442(3) . ?
C1 C2 1.471(3) . ?
C1 H1 0.9500 . ?
C2 C3 1.407(3) . ?
C3 C4 1.359(3) . ?
C3 H3 0.9500 . ?
C4 C5 1.411(3) . ?
C4 H4 0.9500 . ?
C5 C7 1.410(3) . ?
C5 C6 1.415(3) . ?
C7 C8 1.361(3) . ?
C7 H7 0.9500 . ?
C8 C9 1.414(3) . ?
C8 H8 0.9500 . ?
C9 C10 1.478(3) . ?
C10 H10 0.9500 . ?
C11 C12 1.403(3) . ?
C11 C16 1.403(3) . ?
C12 C13 1.396(3) . ?
C12 C17 1.523(4) . ?
C13 C14 1.367(4) . ?
C13 H13 0.9500 . ?
C14 C15 1.386(4) . ?
C14 H14 0.9500 . ?
C15 C16 1.385(3) . ?
C15 H15 0.9500 . ?
C16 C20 1.516(3) . ?
C17 C18 1.513(4) . ?
C17 C19 1.536(4) . ?
C17 H17 1.0000 . ?
C18 H18A 0.9800 . ?
C18 H18B 0.9800 . ?
C18 H18C 0.9800 . ?
C19 H19A 0.9800 . ?
C19 H19B 0.9800 . ?
C19 H19C 0.9800 . ?
C20 C21 1.533(3) . ?
C20 C22 1.537(3) . ?
C20 H20 1.0000 . ?
C21 H21A 0.9800 . ?
C21 H21B 0.9800 . ?
C21 H21C 0.9800 . ?
C22 H22A 0.9800 . ?
C22 H22B 0.9800 . ?
C22 H22C 0.9800 . ?
C23 C24 1.395(3) . ?
C23 C28 1.402(3) . ?
C24 C25 1.394(3) . ?
C24 C29 1.526(4) . ?
C25 C26 1.382(4) . ?
C25 H25 0.9500 . ?
C26 C27 1.383(4) . ?
C26 H26 0.9500 . ?
C27 C28 1.399(3) . ?
C27 H27 0.9500 . ?
C28 C32 1.512(3) . ?
C29 C30 1.519(4) . ?
C29 C31 1.519(3) . ?
C29 H29 1.0000 . ?
C30 H30A 0.9800 . ?
C30 H30B 0.9800 . ?
C30 H30C 0.9800 . ?
C31 H31A 0.9800 . ?
C31 H31B 0.9800 . ?
C31 H31C 0.9800 . ?
C32 C33 1.515(4) . ?
C32 C34 1.537(4) . ?
C32 H32 1.0000 . ?
C33 H33A 0.9800 . ?
C33 H33B 0.9800 . ?
C33 H33C 0.9800 . ?
C34 H34A 0.9800 . ?
C34 H34B 0.9800 . ?
C34 H34C 0.9800 . ?

loop_
_geom_angle_atom_site_label_1
_geom_angle_atom_site_label_2
_geom_angle_atom_site_label_3
_geom_angle
_geom_angle_site_symmetry_1
_geom_angle_site_symmetry_3
_geom_angle_publ_flag
C2 N1 C6 117.0(2) . . ?
C9 N2 C6 117.0(2) . . ?
C1 N3 C11 116.7(2) . . ?
C10 N4 C23 117.6(2) . . ?
N3 C1 C2 122.8(2) . . ?
N3 C1 H1 118.6 . . ?
C2 C1 H1 118.6 . . ?
N1 C2 C3 124.4(2) . . ?
N1 C2 C1 113.4(2) . . ?
C3 C2 C1 122.2(2) . . ?
C4 C3 C2 118.7(2) . . ?
C4 C3 H3 120.7 . . ?
C2 C3 H3 120.7 . . ?
C3 C4 C5 119.5(2) . . ?
C3 C4 H4 120.3 . . ?
C5 C4 H4 120.3 . . ?
C7 C5 C4 124.6(2) . . ?
C7 C5 C6 117.4(2) . . ?
C4 C5 C6 118.0(2) . . ?
N1 C6 N2 114.6(2) . . ?
N1 C6 C5 122.5(2) . . ?
N2 C6 C5 122.9(2) . . ?
C8 C7 C5 120.0(2) . . ?
C8 C7 H7 120.0 . . ?
C5 C7 H7 120.0 . . ?
C7 C8 C9 118.7(2) . . ?
C7 C8 H8 120.6 . . ?
C9 C8 H8 120.6 . . ?
N2 C9 C8 124.0(2) . . ?
N2 C9 C10 114.9(2) . . ?
C8 C9 C10 121.1(2) . . ?
N4 C10 C9 121.8(2) . . ?
N4 C10 H10 119.1 . . ?
C9 C10 H10 119.1 . . ?
C12 C11 C16 121.9(2) . . ?
C12 C11 N3 121.2(2) . . ?
C16 C11 N3 116.9(2) . . ?
C13 C12 C11 117.5(2) . . ?
C13 C12 C17 120.2(2) . . ?
C11 C12 C17 122.4(2) . . ?
C14 C13 C12 121.4(3) . . ?
C14 C13 H13 119.3 . . ?
C12 C13 H13 119.3 . . ?
C13 C14 C15 120.2(3) . . ?
C13 C14 H14 119.9 . . ?
C15 C14 H14 119.9 . . ?
C16 C15 C14 121.2(2) . . ?
C16 C15 H15 119.4 . . ?
C14 C15 H15 119.4 . . ?
C15 C16 C11 117.7(2) . . ?
C15 C16 C20 122.9(2) . . ?
C11 C16 C20 119.4(2) . . ?
C18 C17 C12 112.3(3) . . ?
C18 C17 C19 110.6(3) . . ?
C12 C17 C19 110.7(3) . . ?
C18 C17 H17 107.7 . . ?
C12 C17 H17 107.7 . . ?
C19 C17 H17 107.7 . . ?
C17 C18 H18A 109.5 . . ?
C17 C18 H18B 109.5 . . ?
H18A C18 H18B 109.5 . . ?
C17 C18 H18C 109.5 . . ?
H18A C18 H18C 109.5 . . ?
H18B C18 H18C 109.5 . . ?
C17 C19 H19A 109.5 . . ?
C17 C19 H19B 109.5 . . ?
H19A C19 H19B 109.5 . . ?
C17 C19 H19C 109.5 . . ?
H19A C19 H19C 109.5 . . ?
H19B C19 H19C 109.5 . . ?
C16 C20 C21 112.2(2) . . ?
C16 C20 C22 112.5(2) . . ?
C21 C20 C22 110.4(2) . . ?
C16 C20 H20 107.1 . . ?
C21 C20 H20 107.1 . . ?
C22 C20 H20 107.1 . . ?
C20 C21 H21A 109.5 . . ?
C20 C21 H21B 109.5 . . ?
H21A C21 H21B 109.5 . . ?
C20 C21 H21C 109.5 . . ?
H21A C21 H21C 109.5 . . ?
H21B C21 H21C 109.5 . . ?
C20 C22 H22A 109.5 . . ?
C20 C22 H22B 109.5 . . ?
H22A C22 H22B 109.5 . . ?
C20 C22 H22C 109.5 . . ?
H22A C22 H22C 109.5 . . ?
H22B C22 H22C 109.5 . . ?
C24 C23 C28 122.0(2) . . ?
C24 C23 N4 118.4(2) . . ?
C28 C23 N4 119.5(2) . . ?
C25 C24 C23 118.1(2) . . ?
C25 C24 C29 121.5(2) . . ?
C23 C24 C29 120.4(2) . . ?
C26 C25 C24 121.1(2) . . ?
C26 C25 H25 119.4 . . ?
C24 C25 H25 119.4 . . ?
C25 C26 C27 119.6(2) . . ?
C25 C26 H26 120.2 . . ?
C27 C26 H26 120.2 . . ?
C26 C27 C28 121.6(3) . . ?
C26 C27 H27 119.2 . . ?
C28 C27 H27 119.2 . . ?
C27 C28 C23 117.2(2) . . ?
C27 C28 C32 120.5(2) . . ?
C23 C28 C32 122.2(2) . . ?
C30 C29 C31 112.0(3) . . ?
C30 C29 C24 110.8(2) . . ?
C31 C29 C24 112.3(2) . . ?
C30 C29 H29 107.1 . . ?
C31 C29 H29 107.1 . . ?
C24 C29 H29 107.1 . . ?
C29 C30 H30A 109.5 . . ?
C29 C30 H30B 109.5 . . ?
H30A C30 H30B 109.5 . . ?
C29 C30 H30C 109.5 . . ?
H30A C30 H30C 109.5 . . ?
H30B C30 H30C 109.5 . . ?
C29 C31 H31A 109.5 . . ?
C29 C31 H31B 109.5 . . ?
H31A C31 H31B 109.5 . . ?
C29 C31 H31C 109.5 . . ?
H31A C31 H31C 109.5 . . ?
H31B C31 H31C 109.5 . . ?
C28 C32 C33 112.2(2) . . ?
C28 C32 C34 111.2(2) . . ?
C33 C32 C34 110.4(2) . . ?
C28 C32 H32 107.6 . . ?
C33 C32 H32 107.6 . . ?
C34 C32 H32 107.6 . . ?
C32 C33 H33A 109.5 . . ?
C32 C33 H33B 109.5 . . ?
H33A C33 H33B 109.5 . . ?
C32 C33 H33C 109.5 . . ?
H33A C33 H33C 109.5 . . ?
H33B C33 H33C 109.5 . . ?
C32 C34 H34A 109.5 . . ?
C32 C34 H34B 109.5 . . ?
H34A C34 H34B 109.5 . . ?
C32 C34 H34C 109.5 . . ?
H34A C34 H34C 109.5 . . ?
H34B C34 H34C 109.5 . . ?

loop_
_geom_torsion_atom_site_label_1
_geom_torsion_atom_site_label_2
_geom_torsion_atom_site_label_3
_geom_torsion_atom_site_label_4
_geom_torsion
_geom_torsion_site_symmetry_1
_geom_torsion_site_symmetry_2
_geom_torsion_site_symmetry_3
_geom_torsion_site_symmetry_4
_geom_torsion_publ_flag
C11 N3 C1 C2 177.6(2) . . . . ?
C6 N1 C2 C3 0.0(4) . . . . ?
C6 N1 C2 C1 178.3(2) . . . . ?
N3 C1 C2 N1 175.6(2) . . . . ?
N3 C1 C2 C3 -6.1(4) . . . . ?
N1 C2 C3 C4 -0.2(4) . . . . ?
C1 C2 C3 C4 -178.2(2) . . . . ?
C2 C3 C4 C5 0.0(4) . . . . ?
C3 C4 C5 C7 179.2(2) . . . . ?
C3 C4 C5 C6 0.3(3) . . . . ?
C2 N1 C6 N2 -179.7(2) . . . . ?
C2 N1 C6 C5 0.3(3) . . . . ?
C9 N2 C6 N1 179.3(2) . . . . ?
C9 N2 C6 C5 -0.6(3) . . . . ?
C7 C5 C6 N1 -179.5(2) . . . . ?
C4 C5 C6 N1 -0.4(3) . . . . ?
C7 C5 C6 N2 0.5(3) . . . . ?
C4 C5 C6 N2 179.5(2) . . . . ?
C4 C5 C7 C8 -179.1(2) . . . . ?
C6 C5 C7 C8 -0.2(3) . . . . ?
C5 C7 C8 C9 0.0(4) . . . . ?
C6 N2 C9 C8 0.4(3) . . . . ?
C6 N2 C9 C10 -179.8(2) . . . . ?
C7 C8 C9 N2 -0.1(4) . . . . ?
C7 C8 C9 C10 -179.9(2) . . . . ?
C23 N4 C10 C9 179.3(2) . . . . ?
N2 C9 C10 N4 177.6(2) . . . . ?
C8 C9 C10 N4 -2.6(4) . . . . ?
C1 N3 C11 C12 72.7(3) . . . . ?
C1 N3 C11 C16 -108.4(3) . . . . ?
C16 C11 C12 C13 4.1(4) . . . . ?
N3 C11 C12 C13 -177.1(2) . . . . ?
C16 C11 C12 C17 -174.0(2) . . . . ?
N3 C11 C12 C17 4.8(4) . . . . ?
C11 C12 C13 C14 0.0(4) . . . . ?
C17 C12 C13 C14 178.1(3) . . . . ?
C12 C13 C14 C15 -3.1(4) . . . . ?
C13 C14 C15 C16 2.2(4) . . . . ?
C14 C15 C16 C11 1.8(4) . . . . ?
C14 C15 C16 C20 -179.9(2) . . . . ?
C12 C11 C16 C15 -4.9(4) . . . . ?
N3 C11 C16 C15 176.2(2) . . . . ?
C12 C11 C16 C20 176.6(2) . . . . ?
N3 C11 C16 C20 -2.2(3) . . . . ?
C13 C12 C17 C18 68.4(4) . . . . ?
C11 C12 C17 C18 -113.6(3) . . . . ?
C13 C12 C17 C19 -55.8(4) . . . . ?
C11 C12 C17 C19 122.3(3) . . . . ?
C15 C16 C20 C21 -92.4(3) . . . . ?
C11 C16 C20 C21 85.9(3) . . . . ?
C15 C16 C20 C22 32.7(3) . . . . ?
C11 C16 C20 C22 -148.9(2) . . . . ?
C10 N4 C23 C24 -97.5(3) . . . . ?
C10 N4 C23 C28 86.9(3) . . . . ?
C28 C23 C24 C25 -6.6(4) . . . . ?
N4 C23 C24 C25 177.9(2) . . . . ?
C28 C23 C24 C29 172.5(2) . . . . ?
N4 C23 C24 C29 -3.0(3) . . . . ?
C23 C24 C25 C26 1.8(4) . . . . ?
C29 C24 C25 C26 -177.4(2) . . . . ?
C24 C25 C26 C27 2.8(4) . . . . ?
C25 C26 C27 C28 -2.8(4) . . . . ?
C26 C27 C28 C23 -1.9(4) . . . . ?
C26 C27 C28 C32 175.3(2) . . . . ?
C24 C23 C28 C27 6.6(4) . . . . ?
N4 C23 C28 C27 -177.9(2) . . . . ?
C24 C23 C28 C32 -170.5(2) . . . . ?
N4 C23 C28 C32 4.9(4) . . . . ?
C25 C24 C29 C30 -83.7(3) . . . . ?
C23 C24 C29 C30 97.2(3) . . . . ?
C25 C24 C29 C31 42.4(3) . . . . ?
C23 C24 C29 C31 -136.7(3) . . . . ?
C27 C28 C32 C33 73.0(3) . . . . ?
C23 C28 C32 C33 -109.9(3) . . . . ?
C27 C28 C32 C34 -51.2(3) . . . . ?
C23 C28 C32 C34 125.8(3) . . . . ?

_refine_diff_density_max         0.329
_refine_diff_density_min         -0.209
_refine_diff_density_rms         0.047

_shelx_res_file                  
;
TITL l1270a
    l1270a.res
    created by SHELXL-2018/3 at 10:23:25 on 07-Jun-2022
CELL 0.71073 8.97490 15.21144 23.79968 90.0 96.267 90.0
ZERR       4 0.00081  0.00123  0.00198  0.0  0.004  0.0
LATT 1
SYMM 1/2-X, 1/2+Y, 1/2-Z
SFAC C H N
UNIT 136 160 16
ABIN
TEMP -173
L.S. 15 0 27
FMAP 2
PLAN -20
ACTA
CONF
BOND $H
WGHT    0.047700    1.059900
FVAR       0.34752
N1    3    0.038262    0.172974    0.605733    11.00000    0.02334    0.02302 =
         0.01487    0.00163    0.00286   -0.00491
N2    3    0.190158    0.256496    0.554770    11.00000    0.02371    0.02239 =
         0.01497    0.00307    0.00250   -0.00492
N3    3   -0.188440    0.055087    0.691760    11.00000    0.01687    0.01820 =
         0.02011    0.00327    0.00196   -0.00105
N4    3    0.420071    0.400952    0.486207    11.00000    0.01943    0.02608 =
         0.01513    0.00155    0.00373   -0.00207
C1    1   -0.122809    0.081080    0.650143    11.00000    0.02479    0.02389 =
         0.01698   -0.00160    0.00165   -0.00119
AFIX  43
H1    2   -0.134984    0.047878    0.616143    11.00000   -1.20000
AFIX   0
C2    1   -0.028716    0.160433    0.652351    11.00000    0.01925    0.01990 =
         0.01848    0.00279   -0.00075   -0.00038
C3    1   -0.016131    0.217770    0.699046    11.00000    0.02092    0.02060 =
         0.01592    0.00259    0.00462    0.00140
AFIX  43
H3    2   -0.066766    0.205519    0.731192    11.00000   -1.20000
AFIX   0
C4    1    0.069947    0.291035    0.697216    11.00000    0.02334    0.02138 =
         0.01764   -0.00309    0.00294   -0.00104
AFIX  43
H4    2    0.080211    0.330764    0.728195    11.00000   -1.20000
AFIX   0
C5    1    0.143933    0.307607    0.648937    11.00000    0.01706    0.01671 =
         0.01713   -0.00035    0.00088    0.00132
C6    1    0.124396    0.246585    0.603855    11.00000    0.01428    0.01870 =
         0.01510    0.00430    0.00082   -0.00090
C7    1    0.234549    0.381691    0.641942    11.00000    0.02531    0.01927 =
         0.02031   -0.00223    0.00122   -0.00134
AFIX  43
H7    2    0.250274    0.424306    0.671168    11.00000   -1.20000
AFIX   0
C8    1    0.299480    0.392098    0.593276    11.00000    0.01987    0.01731 =
         0.02552    0.00280    0.00294   -0.00518
AFIX  43
H8    2    0.360731    0.441757    0.588131    11.00000   -1.20000
AFIX   0
C9    1    0.274001    0.327567    0.550528    11.00000    0.01804    0.01988 =
         0.01732    0.00384    0.00020   -0.00128
C10   1    0.341675    0.335319    0.496857    11.00000    0.02293    0.02289 =
         0.01810   -0.00263    0.00123   -0.00427
AFIX  43
H10   2    0.325772    0.289677    0.469616    11.00000   -1.20000
AFIX   0
C11   1   -0.281380   -0.021403    0.682848    11.00000    0.02237    0.01932 =
         0.01195    0.00171    0.00239   -0.00527
C12   1   -0.218686   -0.105328    0.678759    11.00000    0.02936    0.02118 =
         0.02764    0.00086    0.00217   -0.00304
C13   1   -0.317220   -0.175741    0.667483    11.00000    0.03972    0.01798 =
         0.03062    0.00183    0.00231   -0.00475
AFIX  43
H13   2   -0.277969   -0.233348    0.664494    11.00000   -1.20000
AFIX   0
C14   1   -0.468996   -0.163489    0.660657    11.00000    0.03328    0.02586 =
         0.02448    0.00260    0.00045   -0.01212
AFIX  43
H14   2   -0.533778   -0.211894    0.651169    11.00000   -1.20000
AFIX   0
C15   1   -0.528631   -0.080634    0.667542    11.00000    0.02407    0.03909 =
         0.02331    0.00539    0.00153   -0.00685
AFIX  43
H15   2   -0.634361   -0.073301    0.663988    11.00000   -1.20000
AFIX   0
C16   1   -0.436854   -0.008357    0.679509    11.00000    0.02283    0.02579 =
         0.01583    0.00397    0.00473   -0.00431
C17   1   -0.050294   -0.121391    0.687936    11.00000    0.02924    0.01932 =
         0.08267   -0.00452   -0.00111    0.00192
AFIX  13
H17   2   -0.000953   -0.064472    0.699963    11.00000   -1.20000
AFIX   0
C18   1    0.012152   -0.150802    0.634463    11.00000    0.04681    0.08138 =
         0.10480    0.00431    0.03340    0.00857
AFIX 137
H18A  2   -0.037086   -0.205480    0.620878    11.00000   -1.50000
H18B  2    0.120269   -0.160798    0.642413    11.00000   -1.50000
H18C  2   -0.006284   -0.105177    0.605465    11.00000   -1.50000
AFIX   0
C19   1   -0.011595   -0.188175    0.735687    11.00000    0.05492    0.06231 =
         0.08765   -0.00475   -0.02706    0.01690
AFIX 137
H19A  2   -0.056309   -0.169281    0.769466    11.00000   -1.50000
H19B  2    0.097512   -0.191834    0.744348    11.00000   -1.50000
H19C  2   -0.051292   -0.246030    0.723720    11.00000   -1.50000
AFIX   0
C20   1   -0.497322    0.083354    0.687490    11.00000    0.02158    0.03270 =
         0.02443    0.00367    0.00447   -0.00140
AFIX  13
H20   2   -0.422103    0.114814    0.714380    11.00000   -1.20000
AFIX   0
C21   1   -0.514296    0.136161    0.632297    11.00000    0.03655    0.03700 =
         0.03473    0.00662    0.00057    0.00676
AFIX 137
H21A  2   -0.418016    0.137778    0.616462    11.00000   -1.50000
H21B  2   -0.545914    0.196251    0.639942    11.00000   -1.50000
H21C  2   -0.589808    0.108211    0.605205    11.00000   -1.50000
AFIX   0
C22   1   -0.645791    0.082595    0.714138    11.00000    0.02974    0.04808 =
         0.05007   -0.00043    0.01268    0.00547
AFIX 137
H22A  2   -0.724623    0.056632    0.687505    11.00000   -1.50000
H22B  2   -0.673561    0.142955    0.722940    11.00000   -1.50000
H22C  2   -0.633854    0.047716    0.748959    11.00000   -1.50000
AFIX   0
C23   1    0.482707    0.401872    0.432919    11.00000    0.02158    0.01685 =
         0.01906   -0.00379    0.00630   -0.00612
C24   1    0.630859    0.374684    0.431919    11.00000    0.02479    0.01837 =
         0.02526   -0.00067    0.00646   -0.00567
C25   1    0.689120    0.372931    0.379999    11.00000    0.02461    0.02403 =
         0.03343   -0.00758    0.01181   -0.00552
AFIX  43
H25   2    0.788854    0.353050    0.378256    11.00000   -1.20000
AFIX   0
C26   1    0.604333    0.399610    0.331010    11.00000    0.03219    0.02936 =
         0.02425   -0.01150    0.01567   -0.01252
AFIX  43
H26   2    0.643908    0.395575    0.295672    11.00000   -1.20000
AFIX   0
C27   1    0.461482    0.432223    0.333769    11.00000    0.03097    0.03447 =
         0.01606   -0.00213    0.00241   -0.01535
AFIX  43
H27   2    0.405374    0.452902    0.300213    11.00000   -1.20000
AFIX   0
C28   1    0.397596    0.435499    0.384792    11.00000    0.02411    0.02463 =
         0.01770   -0.00142    0.00150   -0.00724
C29   1    0.725907    0.349002    0.486571    11.00000    0.02675    0.03191 =
         0.03428    0.00640    0.00326   -0.00162
AFIX  13
H29   2    0.677144    0.375233    0.518480    11.00000   -1.20000
AFIX   0
C30   1    0.726181    0.249939    0.494625    11.00000    0.06162    0.04413 =
         0.06817    0.01765   -0.01324    0.00023
AFIX 137
H30A  2    0.622694    0.228694    0.492889    11.00000   -1.50000
H30B  2    0.779845    0.235234    0.531512    11.00000   -1.50000
H30C  2    0.776180    0.221976    0.464670    11.00000   -1.50000
AFIX   0
C31   1    0.883653    0.386273    0.489845    11.00000    0.02651    0.05497 =
         0.03965    0.00013   -0.00164   -0.00005
AFIX 137
H31A  2    0.939797    0.355830    0.462592    11.00000   -1.50000
H31B  2    0.934220    0.377846    0.528083    11.00000   -1.50000
H31C  2    0.878704    0.449188    0.480973    11.00000   -1.50000
AFIX   0
C32   1    0.246053    0.477726    0.387495    11.00000    0.02667    0.04124 =
         0.01798    0.00523   -0.00052   -0.00086
AFIX  13
H32   2    0.230629    0.484006    0.428284    11.00000   -1.20000
AFIX   0
C33   1    0.119422    0.421679    0.359605    11.00000    0.02743    0.06931 =
         0.04706   -0.00642    0.00490   -0.00848
AFIX 137
H33A  2    0.132494    0.413530    0.319592    11.00000   -1.50000
H33B  2    0.023478    0.450969    0.362843    11.00000   -1.50000
H33C  2    0.120365    0.364277    0.378336    11.00000   -1.50000
AFIX   0
C34   1    0.240587    0.570265    0.361446    11.00000    0.04094    0.05185 =
         0.04157    0.01306    0.00844    0.01508
AFIX 137
H34A  2    0.327473    0.604219    0.377822    11.00000   -1.50000
H34B  2    0.148260    0.599893    0.369443    11.00000   -1.50000
H34C  2    0.242542    0.565695    0.320459    11.00000   -1.50000
AFIX   0
HKLF 4


REM  l1270a
REM wR2 = 0.1326, GooF = S = 1.025, Restrained GooF = 1.025 for all data
REM R1 = 0.0539 for 3093 Fo > 4sig(Fo) and 0.1101 for all 5202 data
REM 351 parameters refined using 0 restraints

END

WGHT      0.0477      1.0587

REM Highest difference peak  0.329,  deepest hole -0.209,  1-sigma level  0.047
Q1    1   0.0252 -0.1145  0.7349  11.00000  0.05    0.33
Q2    1  -0.0896  0.1581  0.7398  11.00000  0.05    0.19
Q3    1   0.0202 -0.2222  0.6497  11.00000  0.05    0.19
Q4    1  -0.2521 -0.0706  0.7013  11.00000  0.05    0.18
Q5    1   0.3338  0.3609  0.2807  11.00000  0.05    0.18
Q6    1   0.8098  0.2357  0.4534  11.00000  0.05    0.17
Q7    1  -0.0028 -0.0012  0.7129  11.00000  0.05    0.17
Q8    1   0.4430  0.4370  0.4056  11.00000  0.05    0.17
Q9    1   0.1392  0.3387  0.3579  11.00000  0.05    0.17
Q10   1   0.2165  0.6354  0.4003  11.00000  0.05    0.16
Q11   1   0.0562 -0.2397  0.7918  11.00000  0.05    0.16
Q12   1   0.8688  0.3777  0.4154  11.00000  0.05    0.16
Q13   1   0.8492  0.2578  0.4755  11.00000  0.05    0.16
Q14   1  -0.0058  0.3398  0.7131  11.00000  0.05    0.15
Q15   1   0.4037  0.2710  0.4815  11.00000  0.05    0.15
Q16   1  -0.0211  0.1455  0.5618  11.00000  0.05    0.15
Q17   1  -0.0854  0.2930  0.7179  11.00000  0.05    0.15
Q18   1  -0.2631 -0.0463  0.6082  11.00000  0.05    0.15
Q19   1   0.6814  0.3637  0.4564  11.00000  0.05    0.15
Q20   1  -0.5874  0.2565  0.6597  11.00000  0.05    0.15
;
_shelx_res_checksum              76867

_shelx_fab_file                  
;
    2    0    0     -1.50      0.00
    4    0    0     -1.32      0.00
    6    0    0      1.60      0.00
    8    0    0      0.90      0.00
   10    0    0      1.57      0.00
    1    1    0    -17.16      0.00
    2    1    0      0.49      0.00
    3    1    0      0.69      0.00
    4    1    0      0.67      0.00
    5    1    0     -0.28      0.00
    6    1    0      0.34      0.00
    7    1    0     -2.22      0.00
    8    1    0      0.47      0.00
    9    1    0     -0.12      0.00
   10    1    0     -0.34      0.00
    0    2    0     70.90      0.00
    1    2    0    -12.31      0.00
    2    2    0     -1.62      0.00
    3    2    0      1.17      0.00
    4    2    0     -1.84      0.00
    5    2    0     -1.00      0.00
    6    2    0      1.11      0.00
    7    2    0     -0.29      0.00
    8    2    0      0.12      0.00
    9    2    0     -0.27      0.00
   10    2    0      1.33      0.00
    1    3    0     -5.73      0.00
    2    3    0     -1.72      0.00
    3    3    0      1.02      0.00
    4    3    0     -0.24      0.00
    5    3    0      0.75      0.00
    6    3    0     -0.09      0.00
    7    3    0     -2.26      0.00
    8    3    0      1.37      0.00
    9    3    0      0.34      0.00
   10    3    0     -0.30      0.00
    0    4    0     23.68      0.00
    1    4    0     -9.88      0.00
    2    4    0     -0.49      0.00
    3    4    0      3.23      0.00
    4    4    0     -2.53      0.00
    5    4    0     -0.57      0.00
    6    4    0     -0.44      0.00
    7    4    0     -0.59      0.00
    8    4    0     -0.62      0.00
    9    4    0     -0.01      0.00
   10    4    0      0.92      0.00
    1    5    0      0.61      0.00
    2    5    0     -5.01      0.00
    3    5    0     -0.81      0.00
    4    5    0     -1.37      0.00
    5    5    0      1.44      0.00
    6    5    0     -0.64      0.00
    7    5    0     -0.30      0.00
    8    5    0      0.88      0.00
    9    5    0      0.43      0.00
    0    6    0      4.26      0.00
    1    6    0     -3.92      0.00
    2    6    0      2.02      0.00
    3    6    0      2.92      0.00
    4    6    0     -1.64      0.00
    5    6    0     -0.53      0.00
    6    6    0     -1.34      0.00
    7    6    0     -0.43      0.00
    8    6    0      0.13      0.00
    9    6    0     -0.04      0.00
    1    7    0     -0.01      0.00
    2    7    0     -4.94      0.00
    3    7    0     -2.71      0.00
    4    7    0     -0.29      0.00
    5    7    0      0.58      0.00
    6    7    0      0.03      0.00
    7    7    0      0.49      0.00
    8    7    0     -0.30      0.00
    9    7    0      0.38      0.00
    0    8    0     -0.22      0.00
    1    8    0      0.21      0.00
    2    8    0      2.61      0.00
    3    8    0      1.29      0.00
    4    8    0      0.10      0.00
    5    8    0     -1.04      0.00
    6    8    0     -0.26      0.00
    7    8    0      0.31      0.00
    8    8    0      0.62      0.00
    9    8    0     -0.50      0.00
    1    9    0     -0.76      0.00
    2    9    0     -4.41      0.00
    3    9    0     -2.40      0.00
    4    9    0      0.41      0.00
    5    9    0     -0.35      0.00
    6    9    0     -0.18      0.00
    7    9    0     -0.64      0.00
    8    9    0      0.00      0.00
    0   10    0     -1.80      0.00
    1   10    0      2.78      0.00
    2   10    0      0.90      0.00
    3   10    0      0.14      0.00
    4   10    0      0.27      0.00
    5   10    0     -1.15      0.00
    6   10    0      1.25      0.00
    7   10    0      0.76      0.00
    8   10    0      0.03      0.00
    1   11    0      0.52      0.00
    2   11    0     -4.53      0.00
    3   11    0     -0.49      0.00
    4   11    0      0.66      0.00
    5   11    0     -1.00      0.00
    6   11    0     -0.62      0.00
    7   11    0     -0.38      0.00
    8   11    0      0.19      0.00
    0   12    0     -1.45      0.00
    1   12    0      2.13      0.00
    2   12    0     -0.69      0.00
    3   12    0     -0.49      0.00
    4   12    0     -0.65      0.00
    5   12    0     -0.89      0.00
    6   12    0      1.62      0.00
    7   12    0      0.33      0.00
    1   13    0      1.72      0.00
    2   13    0     -4.13      0.00
    3   13    0      0.90      0.00
    4   13    0      0.20      0.00
    5   13    0     -0.94      0.00
    6   13    0      0.64      0.00
    0   14    0     -0.15      0.00
    1   14    0      1.20      0.00
    2   14    0     -1.20      0.00
    3   14    0      0.18      0.00
    4   14    0     -1.11      0.00
    5   14    0     -0.78      0.00
    6   14    0      0.92      0.00
    1   15    0      0.82      0.00
    2   15    0     -2.90      0.00
    3   15    0      0.21      0.00
    4   15    0     -0.25      0.00
    5   15    0      0.09      0.00
    0   16    0      0.59      0.00
    1   16    0      1.06      0.00
    2   16    0     -0.55      0.00
    3   16    0      0.62      0.00
    4   16    0     -0.82      0.00
    1   17    0     -0.08      0.00
    2   17    0     -1.36      0.00
   -9    0    1      0.39      0.00
   -7    0    1      2.09      0.00
   -5    0    1      0.41      0.00
   -3    0    1     -0.53      0.00
   -1    0    1     19.28      0.00
    1    0    1     18.78      0.00
    3    0    1     -0.57      0.00
    5    0    1      0.45      0.00
    7    0    1      2.14      0.00
    9    0    1      0.02      0.00
  -10    1    1     -1.11      0.00
   -9    1    1     -0.22      0.00
   -8    1    1     -0.72      0.00
   -7    1    1     -0.29      0.00
   -6    1    1     -1.58      0.00
   -5    1    1     -0.72      0.00
   -4    1    1      1.65      0.00
   -3    1    1      0.39      0.00
   -2    1    1      0.04      0.00
   -1    1    1     -7.06      0.00
    0    1    1    -90.68      0.00
    1    1    1      8.18      0.00
    2    1    1      2.46      0.00
    3    1    1     -0.31      0.00
    4    1    1      1.26      0.00
    5    1    1      0.61      0.00
    6    1    1     -1.40      0.00
    7    1    1      0.05      0.00
    8    1    1     -0.59      0.00
    9    1    1      0.13      0.00
   10    1    1     -1.87      0.00
  -10    2    1     -0.25      0.00
   -9    2    1      0.08      0.00
   -8    2    1      1.00      0.00
   -7    2    1      2.51      0.00
   -6    2    1     -0.11      0.00
   -5    2    1     -0.08      0.00
   -4    2    1      0.79      0.00
   -3    2    1     -1.20      0.00
   -2    2    1      0.55      0.00
   -1    2    1     11.01      0.00
    0    2    1     -3.60      0.00
    1    2    1     12.20      0.00
    2    2    1      0.60      0.00
    3    2    1     -0.95      0.00
    4    2    1     -0.27      0.00
    5    2    1     -0.19      0.00
    6    2    1     -0.74      0.00
    7    2    1      2.45      0.00
    8    2    1     -0.92      0.00
    9    2    1     -0.32      0.00
   10    2    1      0.59      0.00
  -10    3    1     -1.06      0.00
   -9    3    1     -0.30      0.00
   -8    3    1      0.22      0.00
   -7    3    1     -0.64      0.00
   -6    3    1     -0.32      0.00
   -5    3    1     -0.90      0.00
   -4    3    1      2.55      0.00
   -3    3    1      2.13      0.00
   -2    3    1      0.59      0.00
   -1    3    1    -11.14      0.00
    0    3    1    -43.99      0.00
    1    3    1     13.39      0.00
    2    3    1      1.92      0.00
    3    3    1     -2.34      0.00
    4    3    1      1.99      0.00
    5    3    1      0.71      0.00
    6    3    1     -0.55      0.00
    7    3    1      0.41      0.00
    8    3    1      0.67      0.00
    9    3    1     -0.08      0.00
   10    3    1     -1.13      0.00
  -10    4    1      0.12      0.00
   -9    4    1     -0.39      0.00
   -8    4    1      1.41      0.00
   -7    4    1      1.58      0.00
   -6    4    1     -0.89      0.00
   -5    4    1     -1.13      0.00
   -4    4    1     -0.92      0.00
   -3    4    1     -0.65      0.00
   -2    4    1     -3.24      0.00
   -1    4    1     -0.19      0.00
    0    4    1     -3.35      0.00
    1    4    1      2.86      0.00
    2    4    1      4.02      0.00
    3    4    1     -0.14      0.00
    4    4    1      1.41      0.00
    5    4    1     -1.40      0.00
    6    4    1      0.16      0.00
    7    4    1      1.27      0.00
    8    4    1     -1.26      0.00
    9    4    1     -0.49      0.00
   -9    5    1     -0.23      0.00
   -8    5    1      0.21      0.00
   -7    5    1     -0.65      0.00
   -6    5    1      1.19      0.00
   -5    5    1     -0.38      0.00
   -4    5    1      2.47      0.00
   -3    5    1      3.10      0.00
   -2    5    1     -0.87      0.00
   -1    5    1     -5.41      0.00
    0    5    1    -10.49      0.00
    1    5    1      7.55      0.00
    2    5    1     -0.49      0.00
    3    5    1     -3.66      0.00
    4    5    1      2.16      0.00
    5    5    1      0.28      0.00
    6    5    1      0.94      0.00
    7    5    1      0.61      0.00
    8    5    1      0.61      0.00
    9    5    1     -0.47      0.00
   -9    6    1     -0.58      0.00
   -8    6    1      0.39      0.00
   -7    6    1     -0.34      0.00
   -6    6    1     -0.35      0.00
   -5    6    1     -1.04      0.00
   -4    6    1     -0.99      0.00
   -3    6    1      1.87      0.00
   -2    6    1     -5.32      0.00
   -1    6    1     -2.12      0.00
    0    6    1     -1.71      0.00
    1    6    1      0.81      0.00
    2    6    1      5.13      0.00
    3    6    1      1.93      0.00
    4    6    1      0.98      0.00
    5    6    1     -1.15      0.00
    6    6    1      0.40      0.00
    7    6    1     -0.49      0.00
    8    6    1      0.01      0.00
    9    6    1     -0.19      0.00
   -9    7    1     -0.65      0.00
   -8    7    1     -0.65      0.00
   -7    7    1     -0.23      0.00
   -6    7    1      1.11      0.00
   -5    7    1     -0.80      0.00
   -4    7    1      0.74      0.00
   -3    7    1      1.81      0.00
   -2    7    1     -2.69      0.00
   -1    7    1     -0.79      0.00
    0    7    1     -1.49      0.00
    1    7    1      2.68      0.00
    2    7    1     -2.59      0.00
    3    7    1     -2.37      0.00
    4    7    1      0.60      0.00
    5    7    1      0.66      0.00
    6    7    1      0.69      0.00
    7    7    1     -0.05      0.00
    8    7    1     -0.31      0.00
    9    7    1      0.02      0.00
   -9    8    1     -0.48      0.00
   -8    8    1     -0.20      0.00
   -7    8    1     -0.01      0.00
   -6    8    1      0.47      0.00
   -5    8    1     -0.01      0.00
   -4    8    1     -0.00      0.00
   -3    8    1      2.88      0.00
   -2    8    1     -4.76      0.00
   -1    8    1     -0.35      0.00
    0    8    1     -0.53      0.00
    1    8    1      1.69      0.00
    2    8    1      4.18      0.00
    3    8    1      2.68      0.00
    4    8    1     -0.26      0.00
    5    8    1      0.04      0.00
    6    8    1      0.24      0.00
    7    8    1      0.31      0.00
    8    8    1      0.39      0.00
    9    8    1     -0.25      0.00
   -8    9    1     -0.50      0.00
   -7    9    1      0.61      0.00
   -6    9    1     -0.28      0.00
   -5    9    1     -1.33      0.00
   -4    9    1     -0.38      0.00
   -3    9    1      0.48      0.00
   -2    9    1     -1.97      0.00
   -1    9    1      2.51      0.00
    0    9    1      1.24      0.00
    1    9    1     -1.23      0.00
    2    9    1     -1.86      0.00
    3    9    1     -0.99      0.00
    4    9    1     -0.57      0.00
    5    9    1      1.04      0.00
    6    9    1     -0.87      0.00
    7    9    1     -0.67      0.00
    8    9    1      0.02      0.00
   -8   10    1     -0.08      0.00
   -7   10    1      0.70      0.00
   -6   10    1     -0.31      0.00
   -5   10    1      0.68      0.00
   -4   10    1      0.39      0.00
   -3   10    1      1.47      0.00
   -2   10    1     -4.60      0.00
   -1   10    1     -0.05      0.00
    0   10    1      0.16      0.00
    1   10    1      0.77      0.00
    2   10    1      4.16      0.00
    3   10    1      1.58      0.00
    4   10    1     -0.73      0.00
    5   10    1      0.72      0.00
    6   10    1      0.73      0.00
    7   10    1      0.98      0.00
    8   10    1     -0.61      0.00
   -8   11    1      0.08      0.00
   -7   11    1      0.86      0.00
   -6   11    1     -1.43      0.00
   -5   11    1     -1.05      0.00
   -4   11    1      0.31      0.00
   -3   11    1     -0.39      0.00
   -2   11    1     -0.20      0.00
   -1   11    1      3.04      0.00
    0   11    1      1.81      0.00
    1   11    1     -2.44      0.00
    2   11    1      0.13      0.00
    3   11    1      0.13      0.00
    4   11    1     -0.03      0.00
    5   11    1      1.18      0.00
    6   11    1     -1.67      0.00
    7   11    1     -0.31      0.00
   -7   12    1     -0.17      0.00
   -6   12    1     -0.29      0.00
   -5   12    1      1.11      0.00
   -4   12    1      0.44      0.00
   -3   12    1     -0.57      0.00
   -2   12    1     -4.61      0.00
   -1   12    1     -1.40      0.00
    0   12    1      0.25      0.00
    1   12    1     -1.28      0.00
    2   12    1      4.10      0.00
    3   12    1     -0.29      0.00
    4   12    1     -0.69      0.00
    5   12    1      1.14      0.00
    6   12    1     -0.07      0.00
    7   12    1     -0.24      0.00
   -6   13    1     -1.20      0.00
   -5   13    1     -0.57      0.00
   -4   13    1      1.11      0.00
   -3   13    1     -0.47      0.00
   -2   13    1      0.86      0.00
   -1   13    1      1.80      0.00
    0   13    1      0.93      0.00
    1   13    1     -1.39      0.00
    2   13    1      1.31      0.00
    3   13    1      0.03      0.00
    4   13    1      0.79      0.00
    5   13    1      1.09      0.00
    6   13    1     -1.35      0.00
   -6   14    1      1.10      0.00
   -5   14    1      0.45      0.00
   -4   14    1     -0.02      0.00
   -3   14    1     -0.73      0.00
   -2   14    1     -3.76      0.00
   -1   14    1     -1.42      0.00
    0   14    1     -0.05      0.00
    1   14    1     -1.48      0.00
    2   14    1      3.40      0.00
    3   14    1     -0.80      0.00
    4   14    1      0.12      0.00
    5   14    1      0.44      0.00
    6   14    1     -1.46      0.00
   -5   15    1     -0.77      0.00
   -4   15    1      0.92      0.00
   -3   15    1      0.21      0.00
   -2   15    1      0.89      0.00
   -1   15    1      1.35      0.00
    0   15    1     -0.35      0.00
    1   15    1     -0.96      0.00
    2   15    1      1.06      0.00
    3   15    1     -0.89      0.00
    4   15    1      1.19      0.00
    5   15    1      0.79      0.00
   -4   16    1      0.16      0.00
   -3   16    1      0.65      0.00
   -2   16    1     -2.09      0.00
   -1   16    1     -0.15      0.00
    0   16    1     -0.53      0.00
    1   16    1     -0.26      0.00
    2   16    1      2.12      0.00
    3   16    1     -0.09      0.00
    4   16    1      0.24      0.00
   -2   17    1      0.24      0.00
   -1   17    1      1.09      0.00
    0   17    1     -0.33      0.00
    1   17    1     -0.87      0.00
    2   17    1      0.18      0.00
  -10    0    2      0.64      0.00
   -8    0    2      0.84      0.00
   -6    0    2      1.92      0.00
   -4    0    2     -1.58      0.00
   -2    0    2      2.16      0.00
    0    0    2     92.28      0.00
    2    0    2     -2.51      0.00
    4    0    2     -1.00      0.00
    6    0    2      1.31      0.00
    8    0    2      0.82      0.00
   10    0    2      2.42      0.00
  -10    1    2      0.07      0.00
   -9    1    2     -0.40      0.00
   -8    1    2     -0.48      0.00
   -7    1    2     -2.39      0.00
   -6    1    2      0.16      0.00
   -5    1    2     -0.32      0.00
   -4    1    2     -0.78      0.00
   -3    1    2      0.98      0.00
   -2    1    2     -1.17      0.00
   -1    1    2    -16.33      0.00
    0    1    2      4.11      0.00
    1    1    2    -15.94      0.00
    2    1    2     -0.15      0.00
    3    1    2      0.75      0.00
    4    1    2      0.26      0.00
    5    1    2     -0.29      0.00
    6    1    2      0.80      0.00
    7    1    2     -2.39      0.00
    8    1    2      0.40      0.00
    9    1    2      0.24      0.00
   10    1    2     -0.42      0.00
  -10    2    2      0.82      0.00
   -9    2    2      0.23      0.00
   -8    2    2      0.32      0.00
   -7    2    2      0.79      0.00
   -6    2    2      1.11      0.00
   -5    2    2      0.96      0.00
   -4    2    2     -2.23      0.00
   -3    2    2     -0.99      0.00
   -2    2    2      0.85      0.00
   -1    2    2      9.49      0.00
    0    2    2     64.64      0.00
    1    2    2    -13.06      0.00
    2    2    2     -2.60      0.00
    3    2    2      0.95      0.00
    4    2    2     -1.32      0.00
    5    2    2     -0.66      0.00
    6    2    2      1.13      0.00
    7    2    2     -0.18      0.00
    8    2    2     -0.22      0.00
    9    2    2      0.11      0.00
   10    2    2      1.67      0.00
  -10    3    2     -0.13      0.00
   -9    3    2      0.08      0.00
   -8    3    2     -1.30      0.00
   -7    3    2     -2.43      0.00
   -6    3    2      0.87      0.00
   -5    3    2      0.50      0.00
   -4    3    2     -0.06      0.00
   -3    3    2      1.59      0.00
   -2    3    2      0.52      0.00
   -1    3    2     -3.33      0.00
    0    3    2      7.32      0.00
    1    3    2     -7.56      0.00
    2    3    2     -2.56      0.00
    3    3    2      0.64      0.00
    4    3    2     -0.98      0.00
    5    3    2      0.95      0.00
    6    3    2      0.78      0.00
    7    3    2     -2.08      0.00
    8    3    2      1.19      0.00
    9    3    2      0.64      0.00
   10    3    2     -0.64      0.00
  -10    4    2      0.80      0.00
   -9    4    2      0.26      0.00
   -8    4    2     -0.24      0.00
   -7    4    2      0.85      0.00
   -6    4    2     -0.53      0.00
   -5    4    2      0.43      0.00
   -4    4    2     -2.85      0.00
   -3    4    2     -2.54      0.00
   -2    4    2     -0.04      0.00
   -1    4    2      7.04      0.00
    0    4    2     22.05      0.00
    1    4    2    -11.24      0.00
    2    4    2     -1.31      0.00
    3    4    2      3.32      0.00
    4    4    2     -2.03      0.00
    5    4    2     -0.15      0.00
    6    4    2     -0.07      0.00
    7    4    2     -0.71      0.00
    8    4    2     -1.14      0.00
    9    4    2      0.75      0.00
   -9    5    2      0.56      0.00
   -8    5    2     -1.08      0.00
   -7    5    2     -0.66      0.00
   -6    5    2      1.00      0.00
   -5    5    2      1.13      0.00
   -4    5    2      1.31      0.00
   -3    5    2     -0.25      0.00
   -2    5    2      4.49      0.00
   -1    5    2      3.52      0.00
    0    5    2      4.82      0.00
    1    5    2     -2.41      0.00
    2    5    2     -4.98      0.00
    3    5    2     -0.94      0.00
    4    5    2     -1.70      0.00
    5    5    2      1.58      0.00
    6    5    2     -0.32      0.00
    7    5    2     -0.12      0.00
    8    5    2      0.61      0.00
    9    5    2      0.27      0.00
   -9    6    2      0.70      0.00
   -8    6    2      0.28      0.00
   -7    6    2      0.59      0.00
   -6    6    2     -1.24      0.00
   -5    6    2      0.29      0.00
   -4    6    2     -1.70      0.00
   -3    6    2     -2.33      0.00
   -2    6    2      1.70      0.00
   -1    6    2      1.79      0.00
    0    6    2      4.43      0.00
    1    6    2     -5.57      0.00
    2    6    2      1.50      0.00
    3    6    2      3.34      0.00
    4    6    2     -1.39      0.00
    5    6    2     -0.16      0.00
    6    6    2     -0.76      0.00
    7    6    2     -0.35      0.00
    8    6    2     -0.33      0.00
    9    6    2      0.61      0.00
   -9    7    2      0.70      0.00
   -8    7    2     -0.19      0.00
   -7    7    2      0.50      0.00
   -6    7    2     -0.28      0.00
   -5    7    2      0.32      0.00
   -4    7    2      0.62      0.00
   -3    7    2     -2.61      0.00
   -2    7    2      5.16      0.00
   -1    7    2      2.36      0.00
    0    7    2      2.15      0.00
    1    7    2     -2.59      0.00
    2    7    2     -4.29      0.00
    3    7    2     -2.29      0.00
    4    7    2     -0.27      0.00
    5    7    2      0.40      0.00
    6    7    2     -0.49      0.00
    7    7    2      0.14      0.00
    8    7    2     -0.58      0.00
    9    7    2      0.01      0.00
   -9    8    2      1.16      0.00
   -8    8    2      0.63      0.00
   -7    8    2     -0.09      0.00
   -6    8    2     -0.55      0.00
   -5    8    2      1.18      0.00
   -4    8    2      0.09      0.00
   -3    8    2     -0.98      0.00
   -2    8    2      2.62      0.00
   -1    8    2     -1.74      0.00
    0    8    2      0.10      0.00
    1    8    2     -1.36      0.00
    2    8    2      2.51      0.00
    3    8    2      1.99      0.00
    4    8    2      0.35      0.00
    5    8    2     -0.74      0.00
    6    8    2      0.43      0.00
    7    8    2      0.57      0.00
    8    8    2     -0.17      0.00
    9    8    2     -0.33      0.00
   -8    9    2      0.13      0.00
   -7    9    2     -0.23      0.00
   -6    9    2     -0.51      0.00
   -5    9    2     -0.54      0.00
   -4    9    2     -0.05      0.00
   -3    9    2     -2.35      0.00
   -2    9    2      4.60      0.00
   -1    9    2      0.48      0.00
    0    9    2      0.32      0.00
    1    9    2     -2.37      0.00
    2    9    2     -3.63      0.00
    3    9    2     -2.15      0.00
    4    9    2      0.59      0.00
    5    9    2     -0.53      0.00
    6    9    2     -0.70      0.00
    7    9    2     -1.16      0.00
    8    9    2      0.23      0.00
   -8   10    2      0.01      0.00
   -7   10    2     -0.94      0.00
   -6   10    2      0.72      0.00
   -5   10    2      1.49      0.00
   -4   10    2      0.19      0.00
   -3   10    2     -0.00      0.00
   -2   10    2      1.27      0.00
   -1   10    2     -3.53      0.00
    0   10    2     -1.70      0.00
    1   10    2      1.84      0.00
    2   10    2      0.91      0.00
    3   10    2      0.70      0.00
    4   10    2      0.61      0.00
    5   10    2     -1.27      0.00
    6   10    2      1.45      0.00
    7   10    2      0.44      0.00
    8   10    2     -0.88      0.00
   -8   11    2      0.79      0.00
   -7   11    2     -0.35      0.00
   -6   11    2      0.41      0.00
   -5   11    2     -0.94      0.00
   -4   11    2     -0.36      0.00
   -3   11    2     -0.26      0.00
   -2   11    2      4.57      0.00
   -1   11    2      0.79      0.00
    0   11    2     -0.43      0.00
    1   11    2      0.02      0.00
    2   11    2     -3.73      0.00
    3   11    2     -0.69      0.00
    4   11    2      1.00      0.00
    5   11    2     -0.98      0.00
    6   11    2     -0.37      0.00
    7   11    2     -0.60      0.00
   -7   12    2     -0.82      0.00
   -6   12    2      1.26      0.00
   -5   12    2      0.68      0.00
   -4   12    2     -0.89      0.00
   -3   12    2      0.56      0.00
   -2   12    2     -0.14      0.00
   -1   12    2     -2.70      0.00
    0   12    2     -1.60      0.00
    1   12    2      1.85      0.00
    2   12    2     -0.97      0.00
    3   12    2     -0.12      0.00
    4   12    2     -0.21      0.00
    5   12    2     -1.55      0.00
    6   12    2      1.49      0.00
    7   12    2     -0.38      0.00
   -6   13    2     -0.20      0.00
   -5   13    2     -0.86      0.00
   -4   13    2     -0.30      0.00
   -3   13    2      1.05      0.00
   -2   13    2      4.41      0.00
   -1   13    2      1.62      0.00
    0   13    2     -0.26      0.00
    1   13    2      1.66      0.00
    2   13    2     -3.43      0.00
    3   13    2      0.69      0.00
    4   13    2      0.49      0.00
    5   13    2     -0.93      0.00
    6   13    2      1.08      0.00
   -6   14    2      0.61      0.00
   -5   14    2      0.49      0.00
   -4   14    2     -1.13      0.00
   -3   14    2      0.35      0.00
   -2   14    2     -0.79      0.00
   -1   14    2     -1.88      0.00
    0   14    2     -0.41      0.00
    1   14    2      1.10      0.00
    2   14    2     -1.48      0.00
    3   14    2      0.77      0.00
    4   14    2     -1.01      0.00
    5   14    2     -1.12      0.00
    6   14    2      1.06      0.00
   -5   15    2     -0.08      0.00
   -4   15    2     -0.30      0.00
   -3   15    2     -0.03      0.00
   -2   15    2      2.96      0.00
   -1   15    2      0.55      0.00
    0   15    2      0.57      0.00
    1   15    2      0.89      0.00
    2   15    2     -2.68      0.00
    3   15    2      0.72      0.00
    4   15    2     -0.20      0.00
    5   15    2     -0.04      0.00
   -4   16    2     -0.33      0.00
   -3   16    2     -0.13      0.00
   -2   16    2     -0.63      0.00
   -1   16    2     -1.48      0.00
    0   16    2      0.36      0.00
    1   16    2      0.86      0.00
    2   16    2     -0.72      0.00
    3   16    2      1.01      0.00
    4   16    2     -1.35      0.00
   -2   17    2      1.33      0.00
   -1   17    2     -0.23      0.00
    0   17    2      1.17      0.00
    1   17    2      0.07      0.00
    2   17    2     -1.31      0.00
   -9    0    3      0.42      0.00
   -7    0    3      2.51      0.00
   -5    0    3      0.45      0.00
   -3    0    3     -1.09      0.00
   -1    0    3     18.15      0.00
    1    0    3     15.51      0.00
    3    0    3     -0.66      0.00
    5    0    3      0.51      0.00
    7    0    3      2.48      0.00
    9    0    3     -0.17      0.00
  -10    1    3     -0.22      0.00
   -9    1    3     -0.03      0.00
   -8    1    3     -0.59      0.00
   -7    1    3     -0.65      0.00
   -6    1    3     -1.85      0.00
   -5    1    3     -0.58      0.00
   -4    1    3      1.82      0.00
   -3    1    3      0.28      0.00
   -2    1    3     -3.40      0.00
   -1    1    3     -4.98      0.00
    0    1    3    -75.30      0.00
    1    1    3      7.74      0.00
    2    1    3      2.04      0.00
    3    1    3     -0.04      0.00
    4    1    3      0.89      0.00
    5    1    3      0.38      0.00
    6    1    3     -1.12      0.00
    7    1    3      0.04      0.00
    8    1    3     -0.48      0.00
    9    1    3     -0.08      0.00
   10    1    3     -2.44      0.00
  -10    2    3      0.21      0.00
   -9    2    3      0.21      0.00
   -8    2    3      0.81      0.00
   -7    2    3      2.66      0.00
   -6    2    3     -0.70      0.00
   -5    2    3      0.09      0.00
   -4    2    3      0.67      0.00
   -3    2    3     -1.76      0.00
   -2    2    3      1.41      0.00
   -1    2    3      9.41      0.00
    0    2    3     -9.03      0.00
    1    2    3     11.26      0.00
    2    2    3      1.14      0.00
    3    2    3     -0.72      0.00
    4    2    3      0.45      0.00
    5    2    3     -0.29      0.00
    6    2    3     -1.33      0.00
    7    2    3      2.47      0.00
    8    2    3     -0.80      0.00
    9    2    3     -0.56      0.00
   10    2    3      0.61      0.00
  -10    3    3     -0.56      0.00
   -9    3    3     -0.03      0.00
   -8    3    3     -0.01      0.00
   -7    3    3     -1.16      0.00
   -6    3    3     -0.30      0.00
   -5    3    3     -0.62      0.00
   -4    3    3      2.73      0.00
   -3    3    3      1.51      0.00
   -2    3    3     -0.47      0.00
   -1    3    3     -7.61      0.00
    0    3    3    -37.25      0.00
    1    3    3     13.20      0.00
    2    3    3      2.33      0.00
    3    3    3     -1.93      0.00
    4    3    3      1.46      0.00
    5    3    3      0.18      0.00
    6    3    3     -0.67      0.00
    7    3    3      0.60      0.00
    8    3    3      1.05      0.00
    9    3    3     -0.74      0.00
  -10    4    3      0.32      0.00
   -9    4    3     -0.27      0.00
   -8    4    3      1.21      0.00
   -7    4    3      1.76      0.00
   -6    4    3     -1.25      0.00
   -5    4    3     -0.78      0.00
   -4    4    3     -0.97      0.00
   -3    4    3     -1.34      0.00
   -2    4    3     -2.32      0.00
   -1    4    3     -2.43      0.00
    0    4    3     -8.75      0.00
    1    4    3      4.84      0.00
    2    4    3      4.05      0.00
    3    4    3      0.15      0.00
    4    4    3      1.92      0.00
    5    4    3     -1.60      0.00
    6    4    3     -0.38      0.00
    7    4    3      1.07      0.00
    8    4    3     -1.07      0.00
    9    4    3     -0.59      0.00
   -9    5    3     -0.46      0.00
   -8    5    3     -0.00      0.00
   -7    5    3     -0.82      0.00
   -6    5    3      0.85      0.00
   -5    5    3      0.08      0.00
   -4    5    3      2.48      0.00
   -3    5    3      2.36      0.00
   -2    5    3     -0.15      0.00
   -1    5    3     -3.00      0.00
    0    5    3     -9.83      0.00
    1    5    3      8.38      0.00
    2    5    3      0.31      0.00
    3    5    3     -3.56      0.00
    4    5    3      1.82      0.00
    5    5    3     -0.31      0.00
    6    5    3      0.40      0.00
    7    5    3      0.81      0.00
    8    5    3      1.04      0.00
    9    5    3     -1.17      0.00
   -9    6    3     -0.67      0.00
   -8    6    3      0.74      0.00
   -7    6    3     -0.10      0.00
   -6    6    3     -0.54      0.00
   -5    6    3     -0.58      0.00
   -4    6    3     -1.30      0.00
   -3    6    3      1.34      0.00
   -2    6    3     -5.02      0.00
   -1    6    3     -4.47      0.00
    0    6    3     -4.89      0.00
    1    6    3      3.34      0.00
    2    6    3      4.64      0.00
    3    6    3      1.56      0.00
    4    6    3      1.13      0.00
    5    6    3     -1.07      0.00
    6    6    3      0.59      0.00
    7    6    3     -0.22      0.00
    8    6    3      0.18      0.00
    9    6    3      0.06      0.00
   -9    7    3     -1.36      0.00
   -8    7    3     -0.45      0.00
   -7    7    3     -0.34      0.00
   -6    7    3      0.76      0.00
   -5    7    3     -0.47      0.00
   -4    7    3      0.62      0.00
   -3    7    3      1.61      0.00
   -2    7    3     -2.15      0.00
   -1    7    3      0.81      0.00
    0    7    3     -2.09      0.00
    1    7    3      3.99      0.00
    2    7    3     -2.21      0.00
    3    7    3     -2.85      0.00
    4    7    3      0.36      0.00
    5    7    3      0.19      0.00
    6    7    3     -0.07      0.00
    7    7    3     -0.21      0.00
    8    7    3      0.38      0.00
    9    7    3     -0.10      0.00
   -9    8    3     -0.52      0.00
   -8    8    3      0.22      0.00
   -7    8    3     -0.46      0.00
   -6    8    3      0.68      0.00
   -5    8    3      0.58      0.00
   -4    8    3     -0.36      0.00
   -3    8    3      2.73      0.00
   -2    8    3     -4.78      0.00
   -1    8    3     -2.02      0.00
    0    8    3     -1.83      0.00
    1    8    3      3.88      0.00
    2    8    3      3.45      0.00
    3    8    3      2.08      0.00
    4    8    3     -0.18      0.00
    5    8    3      0.31      0.00
    6    8    3      0.73      0.00
    7    8    3      0.87      0.00
    8    8    3      0.42      0.00
   -8    9    3     -0.08      0.00
   -7    9    3      0.52      0.00
   -6    9    3     -0.01      0.00
   -5    9    3     -1.60      0.00
   -4    9    3     -0.50      0.00
   -3    9    3      0.53      0.00
   -2    9    3     -2.23      0.00
   -1    9    3      3.28      0.00
    0    9    3      0.80      0.00
    1    9    3      0.05      0.00
    2    9    3     -2.07      0.00
    3    9    3     -1.75      0.00
    4    9    3     -0.81      0.00
    5    9    3      1.08      0.00
    6    9    3     -1.15      0.00
    7    9    3     -0.66      0.00
    8    9    3      1.20      0.00
   -8   10    3     -0.53      0.00
   -7   10    3      0.25      0.00
   -6   10    3      0.28      0.00
   -5   10    3      0.94      0.00
   -4   10    3      0.13      0.00
   -3   10    3      1.32      0.00
   -2   10    3     -4.31      0.00
   -1   10    3     -0.63      0.00
    0   10    3      0.07      0.00
    1   10    3      1.97      0.00
    2   10    3      3.19      0.00
    3   10    3      1.42      0.00
    4   10    3     -0.88      0.00
    5   10    3      0.75      0.00
    6   10    3      0.55      0.00
    7   10    3      1.32      0.00
    8   10    3     -0.95      0.00
   -8   11    3      0.54      0.00
   -7   11    3      1.02      0.00
   -6   11    3     -0.87      0.00
   -5   11    3     -1.23      0.00
   -4   11    3      0.28      0.00
   -3   11    3     -0.21      0.00
   -2   11    3     -0.76      0.00
   -1   11    3      3.47      0.00
    0   11    3      1.86      0.00
    1   11    3     -1.88      0.00
    2   11    3      0.02      0.00
    3   11    3     -0.32      0.00
    4   11    3     -0.34      0.00
    5   11    3      1.90      0.00
    6   11    3     -1.31      0.00
    7   11    3      0.25      0.00
   -7   12    3      0.13      0.00
   -6   12    3     -0.33      0.00
   -5   12    3      0.88      0.00
   -4   12    3      0.39      0.00
   -3   12    3     -0.72      0.00
   -2   12    3     -4.47      0.00
   -1   12    3     -1.38      0.00
    0   12    3      0.48      0.00
    1   12    3     -0.95      0.00
    2   12    3      3.10      0.00
    3   12    3     -0.03      0.00
    4   12    3     -1.10      0.00
    5   12    3      1.04      0.00
    6   12    3     -0.59      0.00
    7   12    3     -0.07      0.00
   -6   13    3     -0.75      0.00
   -5   13    3     -0.31      0.00
   -4   13    3      1.14      0.00
   -3   13    3     -0.48      0.00
   -2   13    3      0.28      0.00
   -1   13    3      2.56      0.00
    0   13    3      1.31      0.00
    1   13    3     -1.50      0.00
    2   13    3      1.49      0.00
    3   13    3     -0.35      0.00
    4   13    3      0.52      0.00
    5   13    3      1.71      0.00
    6   13    3     -1.19      0.00
   -6   14    3      0.62      0.00
   -5   14    3      0.49      0.00
   -4   14    3      0.50      0.00
   -3   14    3     -0.79      0.00
   -2   14    3     -3.88      0.00
   -1   14    3     -0.96      0.00
    0   14    3     -0.12      0.00
    1   14    3     -1.50      0.00
    2   14    3      2.80      0.00
    3   14    3     -0.84      0.00
    4   14    3     -0.31      0.00
    5   14    3      0.60      0.00
   -5   15    3     -0.72      0.00
   -4   15    3      0.65      0.00
   -3   15    3     -0.23      0.00
   -2   15    3      0.71      0.00
   -1   15    3      2.05      0.00
    0   15    3      0.13      0.00
    1   15    3     -1.06      0.00
    2   15    3      1.33      0.00
    3   15    3     -1.23      0.00
    4   15    3      1.36      0.00
    5   15    3      0.63      0.00
   -4   16    3      0.92      0.00
   -3   16    3      0.75      0.00
   -2   16    3     -2.03      0.00
   -1   16    3      0.31      0.00
    0   16    3     -1.37      0.00
    1   16    3     -0.46      0.00
    2   16    3      1.91      0.00
    3   16    3     -0.89      0.00
   -2   17    3      0.55      0.00
   -1   17    3      1.26      0.00
    0   17    3     -0.01      0.00
    1   17    3     -0.64      0.00
    2   17    3      0.59      0.00
  -10    0    4     -0.42      0.00
   -8    0    4      0.55      0.00
   -6    0    4      2.26      0.00
   -4    0    4     -1.62      0.00
   -2    0    4      5.30      0.00
    0    0    4     70.46      0.00
    2    0    4     -0.83      0.00
    4    0    4     -0.63      0.00
    6    0    4      0.85      0.00
    8    0    4      0.87      0.00
   10    0    4      2.81      0.00
  -10    1    4     -0.22      0.00
   -9    1    4     -0.20      0.00
   -8    1    4     -0.33      0.00
   -7    1    4     -2.83      0.00
   -6    1    4      0.44      0.00
   -5    1    4     -0.42      0.00
   -4    1    4     -0.48      0.00
   -3    1    4      1.71      0.00
   -2    1    4     -1.38      0.00
   -1    1    4    -14.91      0.00
    0    1    4      6.19      0.00
    1    1    4    -12.23      0.00
    2    1    4     -0.23      0.00
    3    1    4      0.59      0.00
    4    1    4     -0.15      0.00
    5    1    4     -0.32      0.00
    6    1    4      0.97      0.00
    7    1    4     -2.60      0.00
    8    1    4      0.38      0.00
    9    1    4      0.21      0.00
   10    1    4     -0.25      0.00
  -10    2    4     -0.09      0.00
   -9    2    4     -0.21      0.00
   -8    2    4      0.25      0.00
   -7    2    4      1.25      0.00
   -6    2    4      1.21      0.00
   -5    2    4      0.63      0.00
   -4    2    4     -2.24      0.00
   -3    2    4     -0.55      0.00
   -2    2    4      2.59      0.00
   -1    2    4      6.10      0.00
    0    2    4     50.01      0.00
    1    2    4    -11.38      0.00
    2    2    4     -1.85      0.00
    3    2    4      0.42      0.00
    4    2    4     -0.88      0.00
    5    2    4     -0.28      0.00
    6    2    4      0.85      0.00
    7    2    4     -0.34      0.00
    8    2    4     -0.31      0.00
    9    2    4      0.46      0.00
  -10    3    4     -0.47      0.00
   -9    3    4      0.02      0.00
   -8    3    4     -0.87      0.00
   -7    3    4     -2.40      0.00
   -6    3    4      1.08      0.00
   -5    3    4      0.19      0.00
   -4    3    4      0.33      0.00
   -3    3    4      2.15      0.00
   -2    3    4     -0.09      0.00
   -1    3    4     -2.07      0.00
    0    3    4     11.43      0.00
    1    3    4     -7.20      0.00
    2    3    4     -2.37      0.00
    3    3    4      0.25      0.00
    4    3    4     -1.48      0.00
    5    3    4      1.10      0.00
    6    3    4      1.15      0.00
    7    3    4     -1.87      0.00
    8    3    4      1.12      0.00
    9    3    4      0.70      0.00
  -10    4    4      0.06      0.00
   -9    4    4     -0.02      0.00
   -8    4    4     -0.01      0.00
   -7    4    4      1.14      0.00
   -6    4    4     -0.31      0.00
   -5    4    4     -0.04      0.00
   -4    4    4     -2.79      0.00
   -3    4    4     -1.72      0.00
   -2    4    4     -0.64      0.00
   -1    4    4      4.16      0.00
    0    4    4     18.34      0.00
    1    4    4    -10.63      0.00
    2    4    4     -1.85      0.00
    3    4    4      2.70      0.00
    4    4    4     -1.67      0.00
    5    4    4      0.43      0.00
    6    4    4      0.10      0.00
    7    4    4     -1.02      0.00
    8    4    4     -1.37      0.00
    9    4    4      1.32      0.00
   -9    5    4      0.36      0.00
   -8    5    4     -0.94      0.00
   -7    5    4     -0.83      0.00
   -6    5    4      1.09      0.00
   -5    5    4      0.64      0.00
   -4    5    4      1.67      0.00
   -3    5    4      0.46      0.00
   -2    5    4      3.86      0.00
   -1    5    4      5.18      0.00
    0    5    4      8.32      0.00
    1    5    4     -4.08      0.00
    2    5    4     -4.52      0.00
    3    5    4     -0.84      0.00
    4    5    4     -1.82      0.00
    5    5    4      1.63      0.00
    6    5    4     -0.25      0.00
    7    5    4     -0.20      0.00
    8    5    4      0.57      0.00
    9    5    4      0.23      0.00
   -9    6    4      1.08      0.00
   -8    6    4      0.26      0.00
   -7    6    4      0.54      0.00
   -6    6    4     -0.56      0.00
   -5    6    4     -0.33      0.00
   -4    6    4     -1.55      0.00
   -3    6    4     -1.99      0.00
   -2    6    4      0.51      0.00
   -1    6    4      0.19      0.00
    0    6    4      4.85      0.00
    1    6    4     -6.16      0.00
    2    6    4      0.86      0.00
    3    6    4      3.22      0.00
    4    6    4     -1.18      0.00
    5    6    4      0.44      0.00
    6    6    4     -0.13      0.00
    7    6    4     -0.45      0.00
    8    6    4     -0.70      0.00
    9    6    4      0.78      0.00
   -9    7    4      0.55      0.00
   -8    7    4     -0.65      0.00
   -7    7    4      0.60      0.00
   -6    7    4      0.07      0.00
   -5    7    4     -0.49      0.00
   -4    7    4      1.00      0.00
   -3    7    4     -2.15      0.00
   -2    7    4      4.90      0.00
   -1    7    4      4.19      0.00
    0    7    4      4.31      0.00
    1    7    4     -4.72      0.00
    2    7    4     -3.85      0.00
    3    7    4     -1.64      0.00
    4    7    4     -0.45      0.00
    5    7    4      0.22      0.00
    6    7    4     -0.79      0.00
    7    7    4     -0.45      0.00
    8    7    4     -0.57      0.00
    9    7    4     -0.12      0.00
   -9    8    4      1.81      0.00
   -8    8    4      0.11      0.00
   -7    8    4     -0.05      0.00
   -6    8    4     -0.19      0.00
   -5    8    4      0.96      0.00
   -4    8    4      0.31      0.00
   -3    8    4     -1.17      0.00
   -2    8    4      2.43      0.00
   -1    8    4     -2.48      0.00
    0    8    4      0.87      0.00
    1    8    4     -2.48      0.00
    2    8    4      2.62      0.00
    3    8    4      2.58      0.00
    4    8    4      0.48      0.00
    5    8    4     -0.56      0.00
    6    8    4      0.83      0.00
    7    8    4      0.61      0.00
    8    8    4     -1.09      0.00
   -8    9    4     -0.04      0.00
   -7    9    4      0.37      0.00
   -6    9    4     -0.72      0.00
   -5    9    4     -1.35      0.00
   -4    9    4      0.10      0.00
   -3    9    4     -2.21      0.00
   -2    9    4      4.24      0.00
   -1    9    4      1.49      0.00
    0    9    4      1.17      0.00
    1    9    4     -4.18      0.00
    2    9    4     -2.86      0.00
    3    9    4     -1.63      0.00
    4    9    4      0.45      0.00
    5    9    4     -0.60      0.00
    6    9    4     -0.57      0.00
    7    9    4     -1.58      0.00
    8    9    4      0.19      0.00
   -8   10    4     -0.67      0.00
   -7   10    4     -0.73      0.00
   -6   10    4      0.35      0.00
   -5   10    4      1.67      0.00
   -4   10    4      0.44      0.00
   -3   10    4     -0.28      0.00
   -2   10    4      1.76      0.00
   -1   10    4     -3.66      0.00
    0   10    4     -1.41      0.00
    1   10    4      0.77      0.00
    2   10    4      1.40      0.00
    3   10    4      1.25      0.00
    4   10    4      0.64      0.00
    5   10    4     -1.89      0.00
    6   10    4      1.04      0.00
    7   10    4      0.15      0.00
    8   10    4     -2.04      0.00
   -8   11    4      1.17      0.00
   -7   11    4     -0.32      0.00
   -6   11    4      0.01      0.00
   -5   11    4     -0.93      0.00
   -4   11    4     -0.26      0.00
   -3   11    4     -0.16      0.00
   -2   11    4      4.05      0.00
   -1   11    4      1.05      0.00
    0   11    4     -0.25      0.00
    1   11    4     -0.82      0.00
    2   11    4     -2.63      0.00
    3   11    4     -0.67      0.00
    4   11    4      1.23      0.00
    5   11    4     -0.80      0.00
    6   11    4      0.22      0.00
    7   11    4     -0.83      0.00
   -7   12    4     -0.70      0.00
   -6   12    4      0.61      0.00
   -5   12    4      0.58      0.00
   -4   12    4     -0.70      0.00
   -3   12    4      0.17      0.00
   -2   12    4      0.39      0.00
   -1   12    4     -3.14      0.00
    0   12    4     -1.90      0.00
    1   12    4      1.70      0.00
    2   12    4     -0.84      0.00
    3   12    4      0.14      0.00
    4   12    4     -0.10      0.00
    5   12    4     -2.36      0.00
    6   12    4      0.97      0.00
    7   12    4     -0.90      0.00
   -6   13    4      0.10      0.00
   -5   13    4     -0.57      0.00
   -4   13    4     -0.55      0.00
   -3   13    4      1.10      0.00
   -2   13    4      4.31      0.00
   -1   13    4      1.27      0.00
    0   13    4     -0.31      0.00
    1   13    4      1.52      0.00
    2   13    4     -2.54      0.00
    3   13    4      0.46      0.00
    4   13    4      1.03      0.00
    5   13    4     -0.97      0.00
    6   13    4      1.17      0.00
   -6   14    4      0.20      0.00
   -5   14    4      0.30      0.00
   -4   14    4     -0.89      0.00
   -3   14    4      0.30      0.00
   -2   14    4     -0.36      0.00
   -1   14    4     -2.64      0.00
    0   14    4     -0.99      0.00
    1   14    4      1.46      0.00
    2   14    4     -1.66      0.00
    3   14    4      0.92      0.00
    4   14    4     -0.95      0.00
    5   14    4     -1.14      0.00
   -5   15    4     -0.34      0.00
   -4   15    4     -1.04      0.00
   -3   15    4      0.16      0.00
   -2   15    4      3.03      0.00
   -1   15    4     -0.27      0.00
    0   15    4      0.84      0.00
    1   15    4      1.13      0.00
    2   15    4     -2.19      0.00
    3   15    4      1.02      0.00
    4   15    4      0.27      0.00
   -4   16    4     -0.03      0.00
   -3   16    4     -0.01      0.00
   -2   16    4     -0.72      0.00
   -1   16    4     -1.88      0.00
    0   16    4     -0.20      0.00
    1   16    4      0.87      0.00
    2   16    4     -1.27      0.00
    3   16    4      0.97      0.00
   -2   17    4      1.30      0.00
   -1   17    4     -0.63      0.00
    0   17    4      1.88      0.00
    1   17    4      0.39      0.00
   -9    0    5     -0.10      0.00
   -7    0    5      3.18      0.00
   -5    0    5      0.48      0.00
   -3    0    5     -1.93      0.00
   -1    0    5     16.42      0.00
    1    0    5     10.71      0.00
    3    0    5     -0.44      0.00
    5    0    5      0.62      0.00
    7    0    5      2.63      0.00
    9    0    5      0.18      0.00
  -10    1    5      0.90      0.00
   -9    1    5      0.23      0.00
   -8    1    5     -0.33      0.00
   -7    1    5     -0.79      0.00
   -6    1    5     -2.01      0.00
   -5    1    5     -0.37      0.00
   -4    1    5      1.75      0.00
   -3    1    5      0.01      0.00
   -2    1    5     -4.94      0.00
   -1    1    5     -3.02      0.00
    0    1    5    -54.05      0.00
    1    1    5      6.06      0.00
    2    1    5      0.33      0.00
    3    1    5      0.23      0.00
    4    1    5      0.43      0.00
    5    1    5      0.27      0.00
    6    1    5     -0.59      0.00
    7    1    5      0.14      0.00
    8    1    5     -0.58      0.00
    9    1    5     -0.15      0.00
  -10    2    5      0.54      0.00
   -9    2    5     -0.08      0.00
   -8    2    5      0.46      0.00
   -7    2    5      2.78      0.00
   -6    2    5     -0.83      0.00
   -5    2    5      0.30      0.00
   -4    2    5      0.03      0.00
   -3    2    5     -2.26      0.00
   -2    2    5      1.35      0.00
   -1    2    5      8.43      0.00
    0    2    5    -10.45      0.00
    1    2    5      8.35      0.00
    2    2    5      0.64      0.00
    3    2    5     -0.32      0.00
    4    2    5      0.77      0.00
    5    2    5     -0.29      0.00
    6    2    5     -1.35      0.00
    7    2    5      2.28      0.00
    8    2    5     -0.86      0.00
    9    2    5     -0.30      0.00
  -10    3    5      0.51      0.00
   -9    3    5      0.41      0.00
   -8    3    5     -0.06      0.00
   -7    3    5     -1.37      0.00
   -6    3    5     -0.38      0.00
   -5    3    5     -0.24      0.00
   -4    3    5      2.57      0.00
   -3    3    5      0.75      0.00
   -2    3    5     -0.28      0.00
   -1    3    5     -4.48      0.00
    0    3    5    -28.09      0.00
    1    3    5     10.97      0.00
    2    3    5      2.14      0.00
    3    3    5     -1.21      0.00
    4    3    5      1.15      0.00
    5    3    5     -0.14      0.00
    6    3    5     -0.35      0.00
    7    3    5      0.84      0.00
    8    3    5      1.02      0.00
    9    3    5     -0.96      0.00
  -10    4    5      0.39      0.00
   -9    4    5     -0.07      0.00
   -8    4    5      0.73      0.00
   -7    4    5      1.62      0.00
   -6    4    5     -1.04      0.00
   -5    4    5     -0.36      0.00
   -4    4    5     -1.53      0.00
   -3    4    5     -1.83      0.00
   -2    4    5     -1.96      0.00
   -1    4    5     -3.03      0.00
    0    4    5    -11.13      0.00
    1    4    5      4.81      0.00
    2    4    5      3.34      0.00
    3    4    5      0.33      0.00
    4    4    5      1.84      0.00
    5    4    5     -1.65      0.00
    6    4    5     -0.42      0.00
    7    4    5      0.84      0.00
    8    4    5     -1.16      0.00
    9    4    5     -0.49      0.00
   -9    5    5     -0.45      0.00
   -8    5    5     -0.20      0.00
   -7    5    5     -0.72      0.00
   -6    5    5      0.36      0.00
   -5    5    5      0.64      0.00
   -4    5    5      2.33      0.00
   -3    5    5      1.78      0.00
   -2    5    5      1.26      0.00
   -1    5    5     -1.25      0.00
    0    5    5     -8.96      0.00
    1    5    5      7.89      0.00
    2    5    5      0.89      0.00
    3    5    5     -2.89      0.00
    4    5    5      1.66      0.00
    5    5    5     -0.79      0.00
    6    5    5      0.19      0.00
    7    5    5      1.02      0.00
    8    5    5      1.06      0.00
    9    5    5     -1.28      0.00
   -9    6    5     -0.25      0.00
   -8    6    5      0.79      0.00
   -7    6    5     -0.04      0.00
   -6    6    5     -0.86      0.00
   -5    6    5      0.15      0.00
   -4    6    5     -1.75      0.00
   -3    6    5      0.62      0.00
   -2    6    5     -4.53      0.00
   -1    6    5     -5.85      0.00
    0    6    5     -7.26      0.00
    1    6    5      4.71      0.00
    2    6    5      4.32      0.00
    3    6    5      1.13      0.00
    4    6    5      1.10      0.00
    5    6    5     -1.00      0.00
    6    6    5      0.69      0.00
    7    6    5      0.20      0.00
    8    6    5      0.02      0.00
    9    6    5      0.12      0.00
   -9    7    5     -1.82      0.00
   -8    7    5     -0.22      0.00
   -7    7    5     -0.10      0.00
   -6    7    5      0.03      0.00
   -5    7    5      0.10      0.00
   -4    7    5      0.43      0.00
   -3    7    5      1.73      0.00
   -2    7    5     -1.32      0.00
   -1    7    5      1.48      0.00
    0    7    5     -2.91      0.00
    1    7    5      4.50      0.00
    2    7    5     -2.08      0.00
    3    7    5     -2.91      0.00
    4    7    5      0.29      0.00
    5    7    5     -0.15      0.00
    6    7    5     -0.47      0.00
    7    7    5     -0.10      0.00
    8    7    5      0.74      0.00
    9    7    5      0.26      0.00
   -9    8    5     -0.23      0.00
   -8    8    5      0.58      0.00
   -7    8    5     -0.83      0.00
   -6    8    5      0.21      0.00
   -5    8    5      1.72      0.00
   -4    8    5     -0.50      0.00
   -3    8    5      2.39      0.00
   -2    8    5     -4.40      0.00
   -1    8    5     -3.33      0.00
    0    8    5     -3.29      0.00
    1    8    5      5.70      0.00
    2    8    5      3.15      0.00
    3    8    5      1.48      0.00
    4    8    5      0.09      0.00
    5    8    5      0.31      0.00
    6    8    5      0.59      0.00
    7    8    5      1.41      0.00
    8    8    5      0.44      0.00
   -8    9    5      0.55      0.00
   -7    9    5      0.29      0.00
   -6    9    5     -0.20      0.00
   -5    9    5     -1.42      0.00
   -4    9    5     -0.79      0.00
   -3    9    5      0.84      0.00
   -2    9    5     -2.50      0.00
   -1    9    5      3.15      0.00
    0    9    5      0.13      0.00
    1    9    5      1.23      0.00
    2    9    5     -2.62      0.00
    3    9    5     -2.21      0.00
    4    9    5     -0.62      0.00
    5    9    5      1.44      0.00
    6    9    5     -0.87      0.00
    7    9    5     -0.48      0.00
    8    9    5      2.07      0.00
   -8   10    5     -0.48      0.00
   -7   10    5     -0.06      0.00
   -6   10    5      0.56      0.00
   -5   10    5      1.52      0.00
   -4   10    5      0.15      0.00
   -3   10    5      1.25      0.00
   -2   10    5     -3.72      0.00
   -1   10    5     -1.24      0.00
    0   10    5     -0.63      0.00
    1   10    5      3.32      0.00
    2   10    5      2.31      0.00
    3   10    5      1.09      0.00
    4   10    5     -0.82      0.00
    5   10    5      0.50      0.00
    6   10    5     -0.06      0.00
    7   10    5      1.53      0.00
    8   10    5     -0.62      0.00
   -8   11    5      1.10      0.00
   -7   11    5      0.47      0.00
   -6   11    5     -0.30      0.00
   -5   11    5     -1.07      0.00
   -4   11    5     -0.06      0.00
   -3   11    5      0.21      0.00
   -2   11    5     -1.21      0.00
   -1   11    5      3.38      0.00
    0   11    5      1.83      0.00
    1   11    5     -1.06      0.00
    2   11    5     -0.50      0.00
    3   11    5     -0.54      0.00
    4   11    5     -0.06      0.00
    5   11    5      2.72      0.00
    6   11    5     -0.59      0.00
    7   11    5      0.56      0.00
   -7   12    5      0.47      0.00
   -6   12    5     -0.21      0.00
   -5   12    5      0.51      0.00
   -4   12    5      0.37      0.00
   -3   12    5     -0.70      0.00
   -2   12    5     -4.02      0.00
   -1   12    5     -1.39      0.00
    0   12    5      0.26      0.00
    1   12    5     -0.46      0.00
    2   12    5      2.14      0.00
    3   12    5      0.11      0.00
    4   12    5     -1.46      0.00
    5   12    5      0.89      0.00
    6   12    5     -0.79      0.00
    7   12    5      0.21      0.00
   -6   13    5     -0.11      0.00
   -5   13    5     -0.04      0.00
   -4   13    5      0.76      0.00
   -3   13    5      0.03      0.00
   -2   13    5     -0.12      0.00
   -1   13    5      3.00      0.00
    0   13    5      1.78      0.00
    1   13    5     -1.69      0.00
    2   13    5      1.42      0.00
    3   13    5     -0.37      0.00
    4   13    5      0.57      0.00
    5   13    5      1.93      0.00
    6   13    5     -0.90      0.00
   -6   14    5      0.21      0.00
   -5   14    5      0.36      0.00
   -4   14    5      0.93      0.00
   -3   14    5     -0.89      0.00
   -2   14    5     -3.89      0.00
   -1   14    5     -0.15      0.00
    0   14    5     -0.03      0.00
    1   14    5     -1.62      0.00
    2   14    5      2.14      0.00
    3   14    5     -0.72      0.00
    4   14    5     -0.87      0.00
    5   14    5      0.90      0.00
   -5   15    5     -0.64      0.00
   -4   15    5      0.29      0.00
   -3   15    5     -0.02      0.00
   -2   15    5      0.48      0.00
   -1   15    5      2.53      0.00
    0   15    5      0.79      0.00
    1   15    5     -1.37      0.00
    2   15    5      1.77      0.00
    3   15    5     -1.03      0.00
    4   15    5      1.25      0.00
   -3   16    5      0.29      0.00
   -2   16    5     -2.09      0.00
   -1   16    5      1.20      0.00
    0   16    5     -1.58      0.00
    1   16    5     -0.88      0.00
    2   16    5      1.36      0.00
    3   16    5     -1.18      0.00
   -1   17    5      1.29      0.00
    0   17    5      0.43      0.00
    1   17    5     -0.46      0.00
  -10    0    6     -1.51      0.00
   -8    0    6      0.27      0.00
   -6    0    6      2.24      0.00
   -4    0    6     -1.57      0.00
   -2    0    6      5.68      0.00
    0    0    6     48.19      0.00
    2    0    6      0.73      0.00
    4    0    6      0.01      0.00
    6    0    6      0.29      0.00
    8    0    6      0.94      0.00
  -10    1    6     -0.37      0.00
   -9    1    6      0.43      0.00
   -8    1    6     -0.20      0.00
   -7    1    6     -3.27      0.00
   -6    1    6      0.53      0.00
   -5    1    6     -0.44      0.00
   -4    1    6     -0.00      0.00
   -3    1    6      2.25      0.00
   -2    1    6     -1.04      0.00
   -1    1    6    -13.27      0.00
    0    1    6      5.73      0.00
    1    1    6     -8.19      0.00
    2    1    6      0.28      0.00
    3    1    6      0.29      0.00
    4    1    6     -0.23      0.00
    5    1    6     -0.47      0.00
    6    1    6      0.84      0.00
    7    1    6     -2.40      0.00
    8    1    6      0.47      0.00
    9    1    6     -0.39      0.00
  -10    2    6     -1.26      0.00
   -9    2    6     -0.48      0.00
   -8    2    6      0.09      0.00
   -7    2    6      1.13      0.00
   -6    2    6      1.18      0.00
   -5    2    6      0.40      0.00
   -4    2    6     -2.07      0.00
   -3    2    6      0.11      0.00
   -2    2    6      2.42      0.00
   -1    2    6      3.53      0.00
    0    2    6     35.16      0.00
    1    2    6     -8.50      0.00
    2    2    6     -1.09      0.00
    3    2    6      0.04      0.00
    4    2    6     -0.49      0.00
    5    2    6     -0.29      0.00
    6    2    6      0.26      0.00
    7    2    6     -0.49      0.00
    8    2    6     -0.17      0.00
    9    2    6      0.36      0.00
  -10    3    6     -0.59      0.00
   -9    3    6      0.13      0.00
   -8    3    6     -0.47      0.00
   -7    3    6     -2.13      0.00
   -6    3    6      0.83      0.00
   -5    3    6     -0.11      0.00
   -4    3    6      1.11      0.00
   -3    3    6      2.32      0.00
   -2    3    6      0.20      0.00
   -1    3    6     -1.96      0.00
    0    3    6     11.46      0.00
    1    3    6     -5.34      0.00
    2    3    6     -1.33      0.00
    3    3    6     -0.03      0.00
    4    3    6     -1.22      0.00
    5    3    6      1.00      0.00
    6    3    6      0.97      0.00
    7    3    6     -1.35      0.00
    8    3    6      1.32      0.00
    9    3    6      0.26      0.00
  -10    4    6     -1.02      0.00
   -9    4    6     -0.13      0.00
   -8    4    6      0.14      0.00
   -7    4    6      0.93      0.00
   -6    4    6     -0.14      0.00
   -5    4    6     -0.34      0.00
   -4    4    6     -2.63      0.00
   -3    4    6     -0.98      0.00
   -2    4    6     -1.76      0.00
   -1    4    6      2.12      0.00
    0    4    6     14.58      0.00
    1    4    6     -8.86      0.00
    2    4    6     -2.08      0.00
    3    4    6      1.94      0.00
    4    4    6     -1.60      0.00
    5    4    6      0.54      0.00
    6    4    6     -0.23      0.00
    7    4    6     -1.15      0.00
    8    4    6     -1.14      0.00
    9    4    6      1.18      0.00
   -9    5    6     -0.10      0.00
   -8    5    6     -0.62      0.00
   -7    5    6     -0.72      0.00
   -6    5    6      0.96      0.00
   -5    5    6      0.14      0.00
   -4    5    6      2.23      0.00
   -3    5    6      1.06      0.00
   -2    5    6      3.53      0.00
   -1    5    6      5.59      0.00
    0    5    6      9.80      0.00
    1    5    6     -4.22      0.00
    2    5    6     -3.94      0.00
    3    5    6     -0.68      0.00
    4    5    6     -1.39      0.00
    5    5    6      1.55      0.00
    6    5    6     -0.30      0.00
    7    5    6     -0.18      0.00
    8    5    6      0.86      0.00
    9    5    6      0.07      0.00
   -9    6    6      1.33      0.00
   -8    6    6      0.39      0.00
   -7    6    6      0.07      0.00
   -6    6    6     -0.00      0.00
   -5    6    6     -0.83      0.00
   -4    6    6     -1.45      0.00
   -3    6    6     -1.85      0.00
   -2    6    6     -0.66      0.00
   -1    6    6     -0.57      0.00
    0    6    6      5.19      0.00
    1    6    6     -5.90      0.00
    2    6    6      0.65      0.00
    3    6    6      2.77      0.00
    4    6    6     -1.15      0.00
    5    6    6      0.68      0.00
    6    6    6     -0.00      0.00
    7    6    6     -0.60      0.00
    8    6    6     -0.55      0.00
    9    6    6      0.45      0.00
   -9    7    6      0.04      0.00
   -8    7    6     -0.76      0.00
   -7    7    6      0.65      0.00
   -6    7    6      0.76      0.00
   -5    7    6     -1.49      0.00
   -4    7    6      1.24      0.00
   -3    7    6     -1.46      0.00
   -2    7    6      4.44      0.00
   -1    7    6      5.36      0.00
    0    7    6      5.85      0.00
    1    7    6     -5.91      0.00
    2    7    6     -3.85      0.00
    3    7    6     -1.22      0.00
    4    7    6     -0.54      0.00
    5    7    6      0.30      0.00
    6    7    6     -0.60      0.00
    7    7    6     -0.97      0.00
    8    7    6     -0.36      0.00
   -9    8    6      2.07      0.00
   -8    8    6     -0.17      0.00
   -7    8    6     -0.21      0.00
   -6    8    6      0.39      0.00
   -5    8    6      0.50      0.00
   -4    8    6      0.53      0.00
   -3    8    6     -1.42      0.00
   -2    8    6      2.26      0.00
   -1    8    6     -2.25      0.00
    0    8    6      1.66      0.00
    1    8    6     -3.19      0.00
    2    8    6      2.96      0.00
    3    8    6      2.71      0.00
    4    8    6      0.26      0.00
    5    8    6     -0.66      0.00
    6    8    6      0.70      0.00
    7    8    6      0.37      0.00
    8    8    6     -1.31      0.00
   -8    9    6     -0.22      0.00
   -7    9    6      0.63      0.00
   -6    9    6     -0.41      0.00
   -5    9    6     -2.41      0.00
   -4    9    6     -0.02      0.00
   -3    9    6     -2.00      0.00
   -2    9    6      3.78      0.00
   -1    9    6      2.32      0.00
    0    9    6      2.15      0.00
    1    9    6     -5.58      0.00
    2    9    6     -2.46      0.00
    3    9    6     -1.26      0.00
    4    9    6      0.19      0.00
    5    9    6     -0.24      0.00
    6    9    6      0.02      0.00
    7    9    6     -1.87      0.00
    8    9    6     -0.13      0.00
   -8   10    6     -1.07      0.00
   -7   10    6     -0.09      0.00
   -6   10    6      0.24      0.00
   -5   10    6      1.26      0.00
   -4   10    6      0.72      0.00
   -3   10    6     -0.54      0.00
   -2   10    6      2.15      0.00
   -1   10    6     -3.08      0.00
    0   10    6     -0.98      0.00
    1   10    6     -0.53      0.00
    2   10    6      2.06      0.00
    3   10    6      1.38      0.00
    4   10    6      0.05      0.00
    5   10    6     -2.52      0.00
    6   10    6      0.34      0.00
    7   10    6     -0.03      0.00
   -7   11    6     -0.43      0.00
   -6   11    6     -0.25      0.00
   -5   11    6     -0.95      0.00
   -4   11    6     -0.23      0.00
   -3   11    6     -0.17      0.00
   -2   11    6      3.50      0.00
   -1   11    6      1.42      0.00
    0   11    6      0.35      0.00
    1   11    6     -1.69      0.00
    2   11    6     -1.80      0.00
    3   11    6     -0.60      0.00
    4   11    6      1.29      0.00
    5   11    6     -0.45      0.00
    6   11    6      0.53      0.00
    7   11    6     -1.01      0.00
   -7   12    6      0.04      0.00
   -6   12    6     -0.10      0.00
   -5   12    6      0.12      0.00
   -4   12    6     -0.27      0.00
   -3   12    6     -0.36      0.00
   -2   12    6      0.65      0.00
   -1   12    6     -3.04      0.00
    0   12    6     -2.05      0.00
    1   12    6      1.22      0.00
    2   12    6     -0.45      0.00
    3   12    6      0.11      0.00
    4   12    6     -0.54      0.00
    5   12    6     -2.69      0.00
    6   12    6      0.48      0.00
   -6   13    6      0.22      0.00
   -5   13    6     -0.10      0.00
   -4   13    6     -0.53      0.00
   -3   13    6      1.01      0.00
   -2   13    6      4.05      0.00
   -1   13    6      0.88      0.00
    0   13    6     -0.33      0.00
    1   13    6      1.35      0.00
    2   13    6     -1.92      0.00
    3   13    6      0.24      0.00
    4   13    6      1.41      0.00
    5   13    6     -1.07      0.00
    6   13    6      0.62      0.00
   -6   14    6     -0.25      0.00
   -5   14    6      0.04      0.00
   -4   14    6     -0.38      0.00
   -3   14    6     -0.31      0.00
   -2   14    6     -0.05      0.00
   -1   14    6     -2.87      0.00
    0   14    6     -1.54      0.00
    1   14    6      1.76      0.00
    2   14    6     -1.82      0.00
    3   14    6      0.67      0.00
    4   14    6     -0.86      0.00
    5   14    6     -0.62      0.00
   -5   15    6     -0.39      0.00
   -4   15    6     -1.37      0.00
   -3   15    6      0.44      0.00
   -2   15    6      3.12      0.00
   -1   15    6     -1.32      0.00
    0   15    6      0.52      0.00
    1   15    6      1.47      0.00
    2   15    6     -1.56      0.00
    3   15    6      0.94      0.00
    4   15    6      0.62      0.00
   -3   16    6     -0.37      0.00
   -2   16    6     -0.66      0.00
   -1   16    6     -2.01      0.00
    0   16    6     -0.77      0.00
    1   16    6      0.95      0.00
    2   16    6     -1.98      0.00
    3   16    6      0.62      0.00
   -1   17    6     -1.20      0.00
    0   17    6      1.82      0.00
   -9    0    7     -0.82      0.00
   -7    0    7      3.61      0.00
   -5    0    7      0.35      0.00
   -3    0    7     -2.30      0.00
   -1    0    7     14.11      0.00
    1    0    7      7.39      0.00
    3    0    7     -0.28      0.00
    5    0    7      0.87      0.00
    7    0    7      2.25      0.00
    9    0    7      0.94      0.00
  -10    1    7      1.82      0.00
   -9    1    7      0.27      0.00
   -8    1    7     -0.11      0.00
   -7    1    7     -0.48      0.00
   -6    1    7     -1.72      0.00
   -5    1    7     -0.30      0.00
   -4    1    7      1.71      0.00
   -3    1    7     -0.44      0.00
   -2    1    7     -4.16      0.00
   -1    1    7     -1.75      0.00
    0    1    7    -36.70      0.00
    1    1    7      4.20      0.00
    2    1    7     -0.20      0.00
    3    1    7      0.23      0.00
    4    1    7     -0.24      0.00
    5    1    7      0.41      0.00
    6    1    7     -0.07      0.00
    7    1    7      0.20      0.00
    8    1    7     -0.53      0.00
    9    1    7      0.01      0.00
  -10    2    7      0.54      0.00
   -9    2    7     -0.51      0.00
   -8    2    7      0.37      0.00
   -7    2    7      2.68      0.00
   -6    2    7     -0.76      0.00
   -5    2    7      0.39      0.00
   -4    2    7     -0.70      0.00
   -3    2    7     -2.28      0.00
   -2    2    7      0.66      0.00
   -1    2    7      7.63      0.00
    0    2    7     -8.56      0.00
    1    2    7      5.73      0.00
    2    2    7     -0.45      0.00
    3    2    7     -0.16      0.00
    4    2    7      0.42      0.00
    5    2    7     -0.01      0.00
    6    2    7     -1.05      0.00
    7    2    7      1.65      0.00
    8    2    7     -1.08      0.00
    9    2    7      0.43      0.00
  -10    3    7      1.56      0.00
   -9    3    7      0.36      0.00
   -8    3    7      0.00      0.00
   -7    3    7     -0.87      0.00
   -6    3    7     -0.31      0.00
   -5    3    7     -0.17      0.00
   -4    3    7      2.43      0.00
   -3    3    7     -0.09      0.00
   -2    3    7      0.55      0.00
   -1    3    7     -2.42      0.00
    0    3    7    -20.51      0.00
    1    3    7      8.30      0.00
    2    3    7      2.11      0.00
    3    3    7     -0.88      0.00
    4    3    7      1.04      0.00
    5    3    7      0.14      0.00
    6    3    7      0.27      0.00
    7    3    7      0.87      0.00
    8    3    7      0.79      0.00
    9    3    7     -0.56      0.00
   -9    4    7      0.15      0.00
   -8    4    7      0.47      0.00
   -7    4    7      1.25      0.00
   -6    4    7     -0.66      0.00
   -5    4    7     -0.06      0.00
   -4    4    7     -2.22      0.00
   -3    4    7     -2.01      0.00
   -2    4    7     -2.14      0.00
   -1    4    7     -2.67      0.00
    0    4    7    -10.71      0.00
    1    4    7      3.76      0.00
    2    4    7      2.35      0.00
    3    4    7      0.25      0.00
    4    4    7      1.09      0.00
    5    4    7     -1.39      0.00
    6    4    7     -0.28      0.00
    7    4    7      0.30      0.00
    8    4    7     -1.52      0.00
    9    4    7     -0.01      0.00
   -9    5    7     -0.70      0.00
   -8    5    7     -0.37      0.00
   -7    5    7     -0.13      0.00
   -6    5    7      0.18      0.00
   -5    5    7      0.79      0.00
   -4    5    7      2.30      0.00
   -3    5    7      1.36      0.00
   -2    5    7      2.17      0.00
   -1    5    7     -0.19      0.00
    0    5    7     -7.97      0.00
    1    5    7      6.85      0.00
    2    5    7      0.94      0.00
    3    5    7     -2.33      0.00
    4    5    7      1.71      0.00
    5    5    7     -0.66      0.00
    6    5    7      0.50      0.00
    7    5    7      1.02      0.00
    8    5    7      0.66      0.00
    9    5    7     -0.83      0.00
   -9    6    7      0.32      0.00
   -8    6    7      0.62      0.00
   -7    6    7     -0.02      0.00
   -6    6    7     -1.18      0.00
   -5    6    7      0.73      0.00
   -4    6    7     -2.12      0.00
   -3    6    7     -0.21      0.00
   -2    6    7     -4.13      0.00
   -1    6    7     -6.34      0.00
    0    6    7     -8.17      0.00
    1    6    7      5.01      0.00
    2    6    7      4.16      0.00
    3    6    7      0.90      0.00
    4    6    7      0.77      0.00
    5    6    7     -1.02      0.00
    6    6    7      0.49      0.00
    7    6    7      0.40      0.00
    8    6    7     -0.38      0.00
    9    6    7      0.30      0.00
   -9    7    7     -2.00      0.00
   -8    7    7     -0.29      0.00
   -7    7    7      0.47      0.00
   -6    7    7     -0.43      0.00
   -5    7    7      0.45      0.00
   -4    7    7      0.33      0.00
   -3    7    7      1.78      0.00
   -2    7    7     -0.83      0.00
   -1    7    7      1.43      0.00
    0    7    7     -3.43      0.00
    1    7    7      4.48      0.00
    2    7    7     -2.27      0.00
    3    7    7     -2.69      0.00
    4    7    7      0.40      0.00
    5    7    7     -0.08      0.00
    6    7    7     -0.32      0.00
    7    7    7      0.12      0.00
    8    7    7      0.38      0.00
   -9    8    7      0.11      0.00
   -8    8    7      0.57      0.00
   -7    8    7     -0.78      0.00
   -6    8    7     -0.52      0.00
   -5    8    7      2.73      0.00
   -4    8    7     -0.43      0.00
   -3    8    7      1.82      0.00
   -2    8    7     -3.98      0.00
   -1    8    7     -4.09      0.00
    0    8    7     -4.05      0.00
    1    8    7      6.61      0.00
    2    8    7      3.12      0.00
    3    8    7      1.33      0.00
    4    8    7      0.28      0.00
    5    8    7     -0.11      0.00
    6    8    7      0.03      0.00
    7    8    7      1.79      0.00
    8    8    7      0.43      0.00
   -8    9    7      0.63      0.00
   -7    9    7      0.06      0.00
   -6    9    7     -0.51      0.00
   -5    9    7     -0.88      0.00
   -4    9    7     -0.95      0.00
   -3    9    7      0.94      0.00
   -2    9    7     -2.67      0.00
   -1    9    7      2.33      0.00
    0    9    7     -0.52      0.00
    1    9    7      2.33      0.00
    2    9    7     -3.09      0.00
    3    9    7     -2.14      0.00
    4    9    7     -0.03      0.00
    5    9    7      1.79      0.00
    6    9    7     -0.34      0.00
    7    9    7     -0.26      0.00
    8    9    7      1.96      0.00
   -8   10    7     -0.33      0.00
   -7   10    7      0.04      0.00
   -6   10    7      0.51      0.00
   -5   10    7      2.03      0.00
   -4   10    7      0.26      0.00
   -3   10    7      1.10      0.00
   -2   10    7     -3.32      0.00
   -1   10    7     -1.75      0.00
    0   10    7     -1.31      0.00
    1   10    7      4.21      0.00
    2   10    7      1.76      0.00
    3   10    7      1.02      0.00
    4   10    7     -0.66      0.00
    5   10    7     -0.05      0.00
    6   10    7     -0.46      0.00
    7   10    7      1.68      0.00
   -7   11    7     -0.41      0.00
   -6   11    7      0.13      0.00
   -5   11    7     -0.39      0.00
   -4   11    7     -0.29      0.00
   -3   11    7      0.45      0.00
   -2   11    7     -1.40      0.00
   -1   11    7      2.75      0.00
    0   11    7      1.62      0.00
    1   11    7      0.12      0.00
    2   11    7     -1.03      0.00
    3   11    7     -0.42      0.00
    4   11    7      0.72      0.00
    5   11    7      3.00      0.00
    6   11    7     -0.03      0.00
    7   11    7      0.52      0.00
   -7   12    7      0.72      0.00
   -6   12    7     -0.07      0.00
   -5   12    7      0.10      0.00
   -4   12    7      0.12      0.00
   -3   12    7     -0.62      0.00
   -2   12    7     -3.60      0.00
   -1   12    7     -1.47      0.00
    0   12    7     -0.01      0.00
    1   12    7      0.01      0.00
    2   12    7      1.63      0.00
    3   12    7      0.25      0.00
    4   12    7     -1.52      0.00
    5   12    7      0.72      0.00
    6   12    7     -0.29      0.00
   -6   13    7      0.51      0.00
   -5   13    7      0.44      0.00
   -4   13    7      0.25      0.00
   -3   13    7      0.66      0.00
   -2   13    7     -0.28      0.00
   -1   13    7      2.80      0.00
    0   13    7      2.01      0.00
    1   13    7     -1.53      0.00
    2   13    7      1.27      0.00
    3   13    7     -0.20      0.00
    4   13    7      0.80      0.00
    5   13    7      1.46      0.00
    6   13    7     -0.68      0.00
   -5   14    7      0.04      0.00
   -4   14    7      0.78      0.00
   -3   14    7     -0.82      0.00
   -2   14    7     -3.75      0.00
   -1   14    7      0.54      0.00
    0   14    7      0.45      0.00
    1   14    7     -1.67      0.00
    2   14    7      1.71      0.00
    3   14    7     -0.52      0.00
    4   14    7     -1.01      0.00
    5   14    7      1.16      0.00
   -4   15    7     -0.17      0.00
   -3   15    7      0.61      0.00
   -2   15    7      0.22      0.00
   -1   15    7      2.50      0.00
    0   15    7      1.32      0.00
    1   15    7     -1.56      0.00
    2   15    7      2.20      0.00
    3   15    7     -0.63      0.00
    4   15    7      0.75      0.00
   -3   16    7     -0.11      0.00
   -2   16    7     -2.19      0.00
   -1   16    7      1.98      0.00
    0   16    7     -0.94      0.00
    1   16    7     -1.17      0.00
    2   16    7      0.67      0.00
    3   16    7     -0.97      0.00
  -10    0    8     -2.00      0.00
   -8    0    8      0.10      0.00
   -6    0    8      1.57      0.00
   -4    0    8     -1.68      0.00
   -2    0    8      4.31      0.00
    0    0    8     32.95      0.00
    2    0    8      0.41      0.00
    4    0    8      0.86      0.00
    6    0    8     -0.03      0.00
    8    0    8      0.54      0.00
  -10    1    8     -0.26      0.00
   -9    1    8      0.93      0.00
   -8    1    8     -0.31      0.00
   -7    1    8     -3.25      0.00
   -6    1    8      0.56      0.00
   -5    1    8     -0.31      0.00
   -4    1    8      0.37      0.00
   -3    1    8      2.16      0.00
   -2    1    8     -0.54      0.00
   -1    1    8    -11.22      0.00
    0    1    8      3.95      0.00
    1    1    8     -6.30      0.00
    2    1    8      0.92      0.00
    3    1    8      0.29      0.00
    4    1    8      0.05      0.00
    5    1    8     -0.82      0.00
    6    1    8      0.64      0.00
    7    1    8     -1.72      0.00
    8    1    8      0.58      0.00
    9    1    8     -1.12      0.00
  -10    2    8     -1.90      0.00
   -9    2    8     -0.30      0.00
   -8    2    8     -0.10      0.00
   -7    2    8      0.42      0.00
   -6    2    8      0.82      0.00
   -5    2    8      0.46      0.00
   -4    2    8     -2.07      0.00
   -3    2    8      0.92      0.00
   -2    2    8      1.47      0.00
   -1    2    8      2.00      0.00
    0    2    8     24.80      0.00
    1    2    8     -6.05      0.00
    2    2    8     -1.30      0.00
    3    2    8      0.24      0.00
    4    2    8     -0.13      0.00
    5    2    8     -0.71      0.00
    6    2    8     -0.24      0.00
    7    2    8     -0.48      0.00
    8    2    8     -0.29      0.00
    9    2    8     -0.04      0.00
  -10    3    8     -0.41      0.00
   -9    3    8      0.15      0.00
   -8    3    8     -0.57      0.00
   -7    3    8     -1.66      0.00
   -6    3    8      0.60      0.00
   -5    3    8     -0.25      0.00
   -4    3    8      1.76      0.00
   -3    3    8      2.13      0.00
   -2    3    8      0.81      0.00
   -1    3    8     -2.09      0.00
    0    3    8      9.19      0.00
    1    3    8     -3.83      0.00
    2    3    8     -0.18      0.00
    3    3    8      0.15      0.00
    4    3    8     -0.38      0.00
    5    3    8      0.56      0.00
    6    3    8      0.76      0.00
    7    3    8     -0.53      0.00
    8    3    8      1.63      0.00
    9    3    8     -0.45      0.00
   -9    4    8      0.26      0.00
   -8    4    8      0.07      0.00
   -7    4    8      0.19      0.00
   -6    4    8     -0.18      0.00
   -5    4    8     -0.20      0.00
   -4    4    8     -2.62      0.00
   -3    4    8     -0.34      0.00
   -2    4    8     -2.17      0.00
   -1    4    8      0.76      0.00
    0    4    8     11.48      0.00
    1    4    8     -7.16      0.00
    2    4    8     -1.95      0.00
    3    4    8      1.76      0.00
    4    4    8     -1.72      0.00
    5    4    8      0.04      0.00
    6    4    8     -0.79      0.00
    7    4    8     -0.98      0.00
    8    4    8     -0.83      0.00
    9    4    8      0.57      0.00
   -9    5    8     -0.54      0.00
   -8    5    8     -0.52      0.00
   -7    5    8     -0.51      0.00
   -6    5    8      0.89      0.00
   -5    5    8     -0.10      0.00
   -4    5    8      2.65      0.00
   -3    5    8      1.65      0.00
   -2    5    8      3.41      0.00
   -1    5    8      5.26      0.00
    0    5    8      9.47      0.00
    1    5    8     -3.75      0.00
    2    5    8     -3.35      0.00
    3    5    8     -0.39      0.00
    4    5    8     -0.67      0.00
    5    5    8      1.32      0.00
    6    5    8     -0.13      0.00
    7    5    8      0.12      0.00
    8    5    8      1.31      0.00
    9    5    8     -0.35      0.00
   -9    6    8      1.60      0.00
   -8    6    8      0.47      0.00
   -7    6    8     -0.67      0.00
   -6    6    8      0.10      0.00
   -5    6    8     -0.81      0.00
   -4    6    8     -1.43      0.00
   -3    6    8     -1.69      0.00
   -2    6    8     -0.98      0.00
   -1    6    8     -0.94      0.00
    0    6    8      4.97      0.00
    1    6    8     -5.28      0.00
    2    6    8      0.94      0.00
    3    6    8      2.48      0.00
    4    6    8     -1.19      0.00
    5    6    8      0.38      0.00
    6    6    8     -0.33      0.00
    7    6    8     -0.57      0.00
    8    6    8      0.01      0.00
   -9    7    8     -0.36      0.00
   -8    7    8     -0.56      0.00
   -7    7    8      0.42      0.00
   -6    7    8      1.37      0.00
   -5    7    8     -2.04      0.00
   -4    7    8      1.30      0.00
   -3    7    8     -0.52      0.00
   -2    7    8      3.99      0.00
   -1    7    8      5.66      0.00
    0    7    8      6.00      0.00
    1    7    8     -6.15      0.00
    2    7    8     -3.76      0.00
    3    7    8     -1.22      0.00
    4    7    8     -0.46      0.00
    5    7    8      0.61      0.00
    6    7    8     -0.10      0.00
    7    7    8     -1.23      0.00
    8    7    8     -0.04      0.00
   -8    8    8     -0.00      0.00
   -7    8    8     -0.52      0.00
   -6    8    8      0.70      0.00
   -5    8    8      0.20      0.00
   -4    8    8      0.62      0.00
   -3    8    8     -1.37      0.00
   -2    8    8      2.15      0.00
   -1    8    8     -1.57      0.00
    0    8    8      2.18      0.00
    1    8    8     -3.56      0.00
    2    8    8      3.18      0.00
    3    8    8      2.46      0.00
    4    8    8     -0.05      0.00
    5    8    8     -0.87      0.00
    6    8    8      0.31      0.00
    7    8    8      0.16      0.00
    8    8    8     -0.66      0.00
   -8    9    8     -0.09      0.00
   -7    9    8      0.29      0.00
   -6    9    8      0.03      0.00
   -5    9    8     -3.00      0.00
   -4    9    8     -0.19      0.00
   -3    9    8     -1.53      0.00
   -2    9    8      3.45      0.00
   -1    9    8      2.68      0.00
    0    9    8      2.40      0.00
    1    9    8     -6.02      0.00
    2    9    8     -2.14      0.00
    3    9    8     -1.41      0.00
    4    9    8      0.01      0.00
    5    9    8      0.39      0.00
    6    9    8      0.48      0.00
    7    9    8     -2.08      0.00
   -8   10    8     -0.73      0.00
   -7   10    8      0.45      0.00
   -6   10    8      0.19      0.00
   -5   10    8      0.56      0.00
   -4   10    8      0.71      0.00
   -3   10    8     -0.52      0.00
   -2   10    8      2.24      0.00
   -1   10    8     -2.13      0.00
    0   10    8     -0.49      0.00
    1   10    8     -1.83      0.00
    2   10    8      2.38      0.00
    3   10    8      1.09      0.00
    4   10    8     -0.74      0.00
    5   10    8     -2.63      0.00
    6   10    8     -0.15      0.00
    7   10    8      0.02      0.00
   -7   11    8     -0.69      0.00
   -6   11    8     -0.33      0.00
   -5   11    8     -0.86      0.00
   -4   11    8     -0.05      0.00
   -3   11    8     -0.04      0.00
   -2   11    8      3.19      0.00
   -1   11    8      1.70      0.00
    0   11    8      0.73      0.00
    1   11    8     -2.15      0.00
    2   11    8     -1.37      0.00
    3   11    8     -0.78      0.00
    4   11    8      1.10      0.00
    5   11    8     -0.02      0.00
    6   11    8      0.19      0.00
    7   11    8     -1.12      0.00
   -7   12    8      0.73      0.00
   -6   12    8     -0.64      0.00
   -5   12    8     -0.54      0.00
   -4   12    8     -0.08      0.00
   -3   12    8     -0.66      0.00
   -2   12    8      0.68      0.00
   -1   12    8     -2.48      0.00
    0   12    8     -1.93      0.00
    1   12    8      0.44      0.00
    2   12    8     -0.14      0.00
    3   12    8     -0.04      0.00
    4   12    8     -1.12      0.00
    5   12    8     -2.25      0.00
    6   12    8      0.24      0.00
   -6   13    8      0.18      0.00
   -5   13    8      0.33      0.00
   -4   13    8     -0.02      0.00
   -3   13    8      0.87      0.00
   -2   13    8      3.67      0.00
   -1   13    8      0.69      0.00
    0   13    8     -0.62      0.00
    1   13    8      1.11      0.00
    2   13    8     -1.76      0.00
    3   13    8      0.05      0.00
    4   13    8      1.22      0.00
    5   13    8     -1.13      0.00
   -5   14    8     -0.29      0.00
   -4   14    8      0.13      0.00
   -3   14    8     -0.94      0.00
   -2   14    8      0.13      0.00
   -1   14    8     -2.52      0.00
    0   14    8     -1.78      0.00
    1   14    8      1.78      0.00
    2   14    8     -1.92      0.00
    3   14    8      0.44      0.00
    4   14    8     -0.59      0.00
    5   14    8      0.20      0.00
   -4   15    8     -0.98      0.00
   -3   15    8      0.44      0.00
   -2   15    8      3.02      0.00
   -1   15    8     -1.85      0.00
    0   15    8     -0.45      0.00
    1   15    8      1.51      0.00
    2   15    8     -1.10      0.00
    3   15    8      0.73      0.00
    4   15    8      0.41      0.00
   -3   16    8     -0.87      0.00
   -2   16    8     -0.38      0.00
   -1   16    8     -1.83      0.00
    0   16    8     -1.16      0.00
    1   16    8      1.02      0.00
    2   16    8     -2.40      0.00
   -9    0    9     -1.07      0.00
   -7    0    9      3.31      0.00
   -5    0    9      0.11      0.00
   -3    0    9     -1.94      0.00
   -1    0    9     11.46      0.00
    1    0    9      6.74      0.00
    3    0    9     -0.34      0.00
    5    0    9      1.17      0.00
    7    0    9      1.48      0.00
    9    0    9      1.45      0.00
  -10    1    9      1.86      0.00
   -9    1    9      0.13      0.00
   -8    1    9      0.04      0.00
   -7    1    9      0.02      0.00
   -6    1    9     -0.90      0.00
   -5    1    9     -0.39      0.00
   -4    1    9      1.89      0.00
   -3    1    9     -0.94      0.00
   -2    1    9     -2.97      0.00
   -1    1    9     -1.06      0.00
    0    1    9    -26.17      0.00
    1    1    9      2.98      0.00
    2    1    9      0.63      0.00
    3    1    9     -0.11      0.00
    4    1    9     -0.89      0.00
    5    1    9      0.64      0.00
    6    1    9      0.12      0.00
    7    1    9      0.20      0.00
    8    1    9      0.09      0.00
    9    1    9      0.20      0.00
  -10    2    9      0.18      0.00
   -9    2    9     -0.53      0.00
   -8    2    9      0.77      0.00
   -7    2    9      2.17      0.00
   -6    2    9     -0.74      0.00
   -5    2    9      0.35      0.00
   -4    2    9     -1.11      0.00
   -3    2    9     -1.90      0.00
   -2    2    9      0.05      0.00
   -1    2    9      6.63      0.00
    0    2    9     -5.86      0.00
    1    2    9      4.78      0.00
    2    2    9     -1.27      0.00
    3    2    9     -0.40      0.00
    4    2    9     -0.29      0.00
    5    2    9      0.45      0.00
    6    2    9     -0.90      0.00
    7    2    9      0.79      0.00
    8    2    9     -1.20      0.00
    9    2    9      1.02      0.00
   -9    3    9     -0.05      0.00
   -8    3    9      0.27      0.00
   -7    3    9     -0.01      0.00
   -6    3    9     -0.10      0.00
   -5    3    9     -0.42      0.00
   -4    3    9      2.48      0.00
   -3    3    9     -0.84      0.00
   -2    3    9      0.76      0.00
   -1    3    9     -1.08      0.00
    0    3    9    -15.28      0.00
    1    3    9      6.46      0.00
    2    3    9      2.08      0.00
    3    3    9     -1.25      0.00
    4    3    9      1.10      0.00
    5    3    9      0.72      0.00
    6    3    9      0.72      0.00
    7    3    9      0.69      0.00
    8    3    9      0.88      0.00
    9    3    9      0.00      0.00
   -9    4    9      0.50      0.00
   -8    4    9      0.75      0.00
   -7    4    9      0.76      0.00
   -6    4    9     -0.55      0.00
   -5    4    9      0.04      0.00
   -4    4    9     -2.56      0.00
   -3    4    9     -2.20      0.00
   -2    4    9     -2.32      0.00
   -1    4    9     -2.05      0.00
    0    4    9     -9.07      0.00
    1    4    9      2.94      0.00
    2    4    9      1.50      0.00
    3    4    9     -0.22      0.00
    4    4    9      0.21      0.00
    5    4    9     -0.91      0.00
    6    4    9     -0.45      0.00
    7    4    9     -0.32      0.00
    8    4    9     -1.84      0.00
    9    4    9      0.56      0.00
   -9    5    9     -1.10      0.00
   -8    5    9     -0.19      0.00
   -7    5    9      0.59      0.00
   -6    5    9      0.21      0.00
   -5    5    9      0.49      0.00
   -4    5    9      2.30      0.00
   -3    5    9      1.05      0.00
   -2    5    9      1.99      0.00
   -1    5    9      0.67      0.00
    0    5    9     -6.59      0.00
    1    5    9      5.85      0.00
    2    5    9      0.40      0.00
    3    5    9     -2.32      0.00
    4    5    9      1.81      0.00
    5    5    9     -0.11      0.00
    6    5    9      0.94      0.00
    7    5    9      0.71      0.00
    8    5    9      0.25      0.00
   -9    6    9      0.67      0.00
   -8    6    9      0.54      0.00
   -7    6    9      0.05      0.00
   -6    6    9     -1.45      0.00
   -5    6    9      0.87      0.00
   -4    6    9     -2.21      0.00
   -3    6    9     -1.22      0.00
   -2    6    9     -3.73      0.00
   -1    6    9     -5.97      0.00
    0    6    9     -7.56      0.00
    1    6    9      4.76      0.00
    2    6    9      3.68      0.00
    3    6    9      0.72      0.00
    4    6    9      0.41      0.00
    5    6    9     -1.03      0.00
    6    6    9      0.03      0.00
    7    6    9      0.39      0.00
    8    6    9     -0.80      0.00
   -9    7    9     -1.94      0.00
   -8    7    9     -0.36      0.00
   -7    7    9      1.05      0.00
   -6    7    9     -0.48      0.00
   -5    7    9      0.33      0.00
   -4    7    9      0.22      0.00
   -3    7    9      1.63      0.00
   -2    7    9     -0.71      0.00
   -1    7    9      1.21      0.00
    0    7    9     -3.45      0.00
    1    7    9      4.16      0.00
    2    7    9     -2.47      0.00
    3    7    9     -2.49      0.00
    4    7    9      0.41      0.00
    5    7    9      0.19      0.00
    6    7    9      0.06      0.00
    7    7    9      0.08      0.00
    8    7    9     -0.39      0.00
   -8    8    9      0.25      0.00
   -7    8    9     -0.27      0.00
   -6    8    9     -1.00      0.00
   -5    8    9      2.98      0.00
   -4    8    9     -0.32      0.00
   -3    8    9      0.93      0.00
   -2    8    9     -3.53      0.00
   -1    8    9     -4.00      0.00
    0    8    9     -3.59      0.00
    1    8    9      6.48      0.00
    2    8    9      2.74      0.00
    3    8    9      1.61      0.00
    4    8    9      0.33      0.00
    5    8    9     -0.61      0.00
    6    8    9     -0.42      0.00
    7    8    9      1.99      0.00
    8    8    9      0.28      0.00
   -8    9    9      0.13      0.00
   -7    9    9      0.10      0.00
   -6    9    9     -0.60      0.00
   -5    9    9     -0.52      0.00
   -4    9    9     -0.88      0.00
   -3    9    9      0.79      0.00
   -2    9    9     -2.50      0.00
   -1    9    9      1.38      0.00
    0    9    9     -1.04      0.00
    1    9    9      3.09      0.00
    2    9    9     -3.03      0.00
    3    9    9     -1.71      0.00
    4    9    9      0.40      0.00
    5    9    9      1.76      0.00
    6    9    9      0.08      0.00
    7    9    9     -0.27      0.00
   -8   10    9     -0.43      0.00
   -7   10    9      0.52      0.00
   -6   10    9      0.33      0.00
   -5   10    9      2.07      0.00
   -4   10    9      0.24      0.00
   -3   10    9      0.67      0.00
   -2   10    9     -3.13      0.00
   -1   10    9     -1.88      0.00
    0   10    9     -1.36      0.00
    1   10    9      4.27      0.00
    2   10    9      1.30      0.00
    3   10    9      1.38      0.00
    4   10    9     -0.39      0.00
    5   10    9     -0.56      0.00
    6   10    9     -0.34      0.00
    7   10    9      1.77      0.00
   -7   11    9     -0.78      0.00
   -6   11    9      0.42      0.00
   -5   11    9      0.24      0.00
   -4   11    9     -0.09      0.00
   -3   11    9      0.48      0.00
   -2   11    9     -1.35      0.00
   -1   11    9      1.97      0.00
    0   11    9      1.23      0.00
    1   11    9      1.18      0.00
    2   11    9     -1.18      0.00
    3   11    9     -0.12      0.00
    4   11    9      1.36      0.00
    5   11    9      2.50      0.00
    6   11    9      0.20      0.00
   -7   12    9      0.79      0.00
   -6   12    9      0.01      0.00
   -5   12    9     -0.16      0.00
   -4   12    9     -0.39      0.00
   -3   12    9     -0.72      0.00
   -2   12    9     -3.29      0.00
   -1   12    9     -1.54      0.00
    0   12    9      0.07      0.00
    1   12    9      0.28      0.00
    2   12    9      1.54      0.00
    3   12    9      0.51      0.00
    4   12    9     -1.05      0.00
    5   12    9      0.57      0.00
    6   12    9      0.60      0.00
   -6   13    9      0.85      0.00
   -5   13    9      0.81      0.00
   -4   13    9      0.05      0.00
   -3   13    9      0.98      0.00
   -2   13    9     -0.33      0.00
   -1   13    9      2.27      0.00
    0   13    9      1.89      0.00
    1   13    9     -1.23      0.00
    2   13    9      1.14      0.00
    3   13    9     -0.10      0.00
    4   13    9      0.88      0.00
    5   13    9      0.60      0.00
   -5   14    9     -0.20      0.00
   -4   14    9      0.06      0.00
   -3   14    9     -0.66      0.00
   -2   14    9     -3.36      0.00
   -1   14    9      0.66      0.00
    0   14    9      1.33      0.00
    1   14    9     -1.43      0.00
    2   14    9      1.67      0.00
    3   14    9     -0.39      0.00
    4   14    9     -0.47      0.00
   -4   15    9     -0.53      0.00
   -3   15    9      1.11      0.00
   -2   15    9     -0.05      0.00
   -1   15    9      2.10      0.00
    0   15    9      1.54      0.00
    1   15    9     -1.64      0.00
    2   15    9      2.33      0.00
    3   15    9     -0.46      0.00
   -2   16    9     -2.06      0.00
   -1   16    9      2.04      0.00
    0   16    9      0.31      0.00
    1   16    9     -1.00      0.00
    2   16    9      0.22      0.00
   -8    0   10      0.05      0.00
   -6    0   10      0.45      0.00
   -4    0   10     -1.92      0.00
   -2    0   10      3.32      0.00
    0    0   10     24.42      0.00
    2    0   10     -0.80      0.00
    4    0   10      1.49      0.00
    6    0   10     -0.01      0.00
    8    0   10     -0.38      0.00
   -9    1   10      0.75      0.00
   -8    1   10     -0.66      0.00
   -7    1   10     -2.54      0.00
   -6    1   10      0.56      0.00
   -5    1   10     -0.13      0.00
   -4    1   10      0.48      0.00
   -3    1   10      1.58      0.00
   -2    1   10     -0.23      0.00
   -1    1   10     -9.13      0.00
    0    1   10      2.44      0.00
    1    1   10     -6.19      0.00
    2    1   10      1.18      0.00
    3    1   10      0.33      0.00
    4    1   10      0.46      0.00
    5    1   10     -1.07      0.00
    6    1   10      0.60      0.00
    7    1   10     -0.90      0.00
    8    1   10      0.54      0.00
    9    1   10     -1.34      0.00
   -9    2   10     -0.04      0.00
   -8    2   10     -0.32      0.00
   -7    2   10     -0.28      0.00
   -6    2   10      0.23      0.00
   -5    2   10      0.68      0.00
   -4    2   10     -2.22      0.00
   -3    2   10      1.55      0.00
   -2    2   10      1.14      0.00
   -1    2   10      1.06      0.00
    0    2   10     18.48      0.00
    1    2   10     -4.78      0.00
    2    2   10     -1.69      0.00
    3    2   10      0.88      0.00
    4    2   10      0.03      0.00
    5    2   10     -1.04      0.00
    6    2   10     -0.39      0.00
    7    2   10     -0.39      0.00
    8    2   10     -0.89      0.00
    9    2   10     -0.34      0.00
   -9    3   10     -0.30      0.00
   -8    3   10     -1.18      0.00
   -7    3   10     -0.94      0.00
   -6    3   10      0.59      0.00
   -5    3   10     -0.26      0.00
   -4    3   10      1.91      0.00
   -3    3   10      2.01      0.00
   -2    3   10      1.11      0.00
   -1    3   10     -2.14      0.00
    0    3   10      7.02      0.00
    1    3   10     -3.19      0.00
    2    3   10      0.42      0.00
    3    3   10      0.61      0.00
    4    3   10      0.43      0.00
    5    3   10      0.04      0.00
    6    3   10      0.98      0.00
    7    3   10      0.15      0.00
    8    3   10      1.65      0.00
    9    3   10     -0.83      0.00
   -9    4   10      0.61      0.00
   -8    4   10     -0.33      0.00
   -7    4   10     -0.46      0.00
   -6    4   10     -0.20      0.00
   -5    4   10      0.15      0.00
   -4    4   10     -2.62      0.00
   -3    4   10      0.03      0.00
   -2    4   10     -1.69      0.00
   -1    4   10     -0.36      0.00
    0    4   10      8.75      0.00
    1    4   10     -6.02      0.00
    2    4   10     -1.28      0.00
    3    4   10      2.15      0.00
    4    4   10     -1.91      0.00
    5    4   10     -0.49      0.00
    6    4   10     -1.10      0.00
    7    4   10     -0.61      0.00
    8    4   10     -0.82      0.00
   -9    5   10     -0.92      0.00
   -8    5   10     -0.81      0.00
   -7    5   10     -0.22      0.00
   -6    5   10      1.03      0.00
   -5    5   10     -0.12      0.00
   -4    5   10      2.62      0.00
   -3    5   10      2.39      0.00
   -2    5   10      3.15      0.00
   -1    5   10      4.42      0.00
    0    5   10      8.22      0.00
    1    5   10     -3.27      0.00
    2    5   10     -2.61      0.00
    3    5   10      0.09      0.00
    4    5   10     -0.19      0.00
    5    5   10      1.04      0.00
    6    5   10      0.36      0.00
    7    5   10      0.31      0.00
    8    5   10      1.55      0.00
   -9    6   10      1.62      0.00
   -8    6   10      0.20      0.00
   -7    6   10     -1.15      0.00
   -6    6   10      0.08      0.00
   -5    6   10     -0.41      0.00
   -4    6   10     -1.26      0.00
   -3    6   10     -1.53      0.00
   -2    6   10     -0.77      0.00
   -1    6   10     -1.30      0.00
    0    6   10      4.27      0.00
    1    6   10     -4.57      0.00
    2    6   10      1.42      0.00
    3    6   10      2.53      0.00
    4    6   10     -1.11      0.00
    5    6   10      0.03      0.00
    6    6   10     -0.66      0.00
    7    6   10     -0.21      0.00
    8    6   10      0.55      0.00
   -9    7   10     -0.42      0.00
   -8    7   10     -0.38      0.00
   -7    7   10      0.07      0.00
   -6    7   10      1.63      0.00
   -5    7   10     -1.94      0.00
   -4    7   10      1.18      0.00
   -3    7   10      0.59      0.00
   -2    7   10      3.43      0.00
   -1    7   10      4.98      0.00
    0    7   10      4.88      0.00
    1    7   10     -5.71      0.00
    2    7   10     -3.04      0.00
    3    7   10     -1.28      0.00
    4    7   10     -0.37      0.00
    5    7   10      0.80      0.00
    6    7   10      0.29      0.00
    7    7   10     -1.36      0.00
    8    7   10      0.24      0.00
   -8    8   10      0.27      0.00
   -7    8   10     -0.85      0.00
   -6    8   10      0.68      0.00
   -5    8   10      0.30      0.00
   -4    8   10      0.69      0.00
   -3    8   10     -1.16      0.00
   -2    8   10      1.77      0.00
   -1    8   10     -0.92      0.00
    0    8   10      2.44      0.00
    1    8   10     -3.57      0.00
    2    8   10      2.93      0.00
    3    8   10      2.11      0.00
    4    8   10     -0.03      0.00
    5    8   10     -0.80      0.00
    6    8   10     -0.08      0.00
    7    8   10      0.28      0.00
   -8    9   10      0.24      0.00
   -7    9   10     -0.35      0.00
   -6    9   10      0.27      0.00
   -5    9   10     -2.81      0.00
   -4    9   10     -0.24      0.00
   -3    9   10     -0.76      0.00
   -2    9   10      3.14      0.00
   -1    9   10      2.38      0.00
    0    9   10      1.86      0.00
    1    9   10     -5.57      0.00
    2    9   10     -1.49      0.00
    3    9   10     -1.82      0.00
    4    9   10     -0.17      0.00
    5    9   10      0.74      0.00
    6    9   10      0.50      0.00
    7    9   10     -2.15      0.00
   -7   10   10      0.29      0.00
   -6   10   10      0.06      0.00
   -5   10   10      0.26      0.00
   -4   10   10      0.35      0.00
   -3   10   10     -0.47      0.00
   -2   10   10      1.93      0.00
   -1   10   10     -1.26      0.00
    0   10   10     -0.01      0.00
    1   10   10     -2.60      0.00
    2   10   10      2.11      0.00
    3   10   10      0.63      0.00
    4   10   10     -1.06      0.00
    5   10   10     -2.06      0.00
    6   10   10     -0.42      0.00
    7   10   10      0.31      0.00
   -7   11   10     -0.94      0.00
   -6   11   10     -0.23      0.00
   -5   11   10     -0.70      0.00
   -4   11   10      0.23      0.00
   -3   11   10      0.38      0.00
   -2   11   10      3.10      0.00
   -1   11   10      1.72      0.00
    0   11   10      0.61      0.00
    1   11   10     -2.13      0.00
    2   11   10     -1.07      0.00
    3   11   10     -1.19      0.00
    4   11   10      0.50      0.00
    5   11   10      0.19      0.00
    6   11   10     -0.44      0.00
   -6   12   10     -0.87      0.00
   -5   12   10     -0.77      0.00
   -4   12   10     -0.34      0.00
   -3   12   10     -0.74      0.00
   -2   12   10      0.66      0.00
   -1   12   10     -1.91      0.00
    0   12   10     -1.57      0.00
    1   12   10     -0.04      0.00
    2   12   10     -0.03      0.00
    3   12   10     -0.20      0.00
    4   12   10     -1.35      0.00
    5   12   10     -1.30      0.00
    6   12   10      0.06      0.00
   -6   13   10      0.10      0.00
   -5   13   10      0.42      0.00
   -4   13   10      0.68      0.00
   -3   13   10      0.95      0.00
   -2   13   10      3.28      0.00
   -1   13   10      0.74      0.00
    0   13   10     -1.22      0.00
    1   13   10      0.78      0.00
    2   13   10     -1.91      0.00
    3   13   10     -0.10      0.00
    4   13   10      0.39      0.00
    5   13   10     -1.10      0.00
   -5   14   10     -0.43      0.00
   -4   14   10      0.32      0.00
   -3   14   10     -1.18      0.00
   -2   14   10      0.26      0.00
   -1   14   10     -2.05      0.00
    0   14   10     -1.67      0.00
    1   14   10      1.82      0.00
    2   14   10     -1.82      0.00
    3   14   10      0.39      0.00
    4   14   10     -0.23      0.00
   -4   15   10     -0.11      0.00
   -3   15   10      0.34      0.00
   -2   15   10      2.61      0.00
   -1   15   10     -1.55      0.00
    0   15   10     -1.70      0.00
    1   15   10      1.11      0.00
    2   15   10     -1.04      0.00
    3   15   10      0.63      0.00
   -2   16   10     -0.01      0.00
   -1   16   10     -1.53      0.00
    0   16   10     -1.29      0.00
    1   16   10      1.13      0.00
   -9    0   11     -0.68      0.00
   -7    0   11      2.36      0.00
   -5    0   11     -0.04      0.00
   -3    0   11     -1.13      0.00
   -1    0   11      9.17      0.00
    1    0   11      6.78      0.00
    3    0   11     -0.00      0.00
    5    0   11      1.16      0.00
    7    0   11      0.75      0.00
   -9    1   11      0.05      0.00
   -8    1   11      0.08      0.00
   -7    1   11      0.31      0.00
   -6    1   11      0.10      0.00
   -5    1   11     -0.49      0.00
   -4    1   11      2.07      0.00
   -3    1   11     -1.22      0.00
   -2    1   11     -2.62      0.00
   -1    1   11     -0.61      0.00
    0    1   11    -20.05      0.00
    1    1   11      2.51      0.00
    2    1   11      1.40      0.00
    3    1   11     -0.54      0.00
    4    1   11     -1.17      0.00
    5    1   11      0.66      0.00
    6    1   11      0.08      0.00
    7    1   11      0.17      0.00
    8    1   11      0.97      0.00
   -9    2   11      0.06      0.00
   -8    2   11      1.37      0.00
   -7    2   11      1.25      0.00
   -6    2   11     -0.66      0.00
   -5    2   11      0.28      0.00
   -4    2   11     -1.04      0.00
   -3    2   11     -1.48      0.00
   -2    2   11     -0.24      0.00
   -1    2   11      5.66      0.00
    0    2   11     -4.27      0.00
    1    2   11      4.44      0.00
    2    2   11     -1.31      0.00
    3    2   11     -0.44      0.00
    4    2   11     -0.87      0.00
    5    2   11      0.70      0.00
    6    2   11     -1.08      0.00
    7    2   11      0.17      0.00
    8    2   11     -0.95      0.00
   -9    3   11     -0.17      0.00
   -8    3   11      0.60      0.00
   -7    3   11      0.46      0.00
   -6    3   11      0.11      0.00
   -5    3   11     -0.67      0.00
   -4    3   11      2.50      0.00
   -3    3   11     -1.17      0.00
   -2    3   11      0.37      0.00
   -1    3   11     -0.05      0.00
    0    3   11    -11.51      0.00
    1    3   11      5.54      0.00
    2    3   11      1.58      0.00
    3    3   11     -1.86      0.00
    4    3   11      1.24      0.00
    5    3   11      0.92      0.00
    6    3   11      0.76      0.00
    7    3   11      0.44      0.00
    8    3   11      1.31      0.00
   -9    4   11      1.08      0.00
   -8    4   11      1.31      0.00
   -7    4   11      0.12      0.00
   -6    4   11     -0.68      0.00
   -5    4   11      0.09      0.00
   -4    4   11     -2.29      0.00
   -3    4   11     -2.58      0.00
   -2    4   11     -2.21      0.00
   -1    4   11     -1.36      0.00
    0    4   11     -7.63      0.00
    1    4   11      2.42      0.00
    2    4   11      1.00      0.00
    3    4   11     -0.73      0.00
    4    4   11     -0.23      0.00
    5    4   11     -0.54      0.00
    6    4   11     -1.00      0.00
    7    4   11     -0.50      0.00
    8    4   11     -1.70      0.00
   -9    5   11     -1.03      0.00
   -8    5   11      0.31      0.00
   -7    5   11      0.86      0.00
   -6    5   11      0.09      0.00
   -5    5   11      0.10      0.00
   -4    5   11      2.03      0.00
   -3    5   11      0.96      0.00
   -2    5   11      1.52      0.00
   -1    5   11      1.42      0.00
    0    5   11     -5.11      0.00
    1    5   11      4.99      0.00
    2    5   11     -0.40      0.00
    3    5   11     -2.60      0.00
    4    5   11      1.84      0.00
    5    5   11      0.14      0.00
    6    5   11      1.02      0.00
    7    5   11      0.22      0.00
    8    5   11      0.12      0.00
   -9    6   11      0.79      0.00
   -8    6   11      0.71      0.00
   -7    6   11     -0.02      0.00
   -6    6   11     -1.59      0.00
   -5    6   11      0.76      0.00
   -4    6   11     -1.90      0.00
   -3    6   11     -2.16      0.00
   -2    6   11     -3.20      0.00
   -1    6   11     -4.86      0.00
    0    6   11     -6.12      0.00
    1    6   11      4.26      0.00
    2    6   11      2.72      0.00
    3    6   11      0.41      0.00
    4    6   11      0.30      0.00
    5    6   11     -0.94      0.00
    6    6   11     -0.37      0.00
    7    6   11      0.52      0.00
    8    6   11     -0.92      0.00
   -8    7   11     -0.18      0.00
   -7    7   11      1.22      0.00
   -6    7   11     -0.45      0.00
   -5    7   11     -0.05      0.00
   -4    7   11     -0.08      0.00
   -3    7   11      1.44      0.00
   -2    7   11     -0.41      0.00
   -1    7   11      1.03      0.00
    0    7   11     -3.31      0.00
    1    7   11      3.66      0.00
    2    7   11     -2.40      0.00
    3    7   11     -2.40      0.00
    4    7   11      0.17      0.00
    5    7   11      0.10      0.00
    6    7   11      0.33      0.00
    7    7   11     -0.26      0.00
    8    7   11     -1.09      0.00
   -8    8   11      0.02      0.00
   -7    8   11      0.19      0.00
   -6    8   11     -1.05      0.00
   -5    8   11      2.52      0.00
   -4    8   11     -0.20      0.00
   -3    8   11     -0.03      0.00
   -2    8   11     -3.01      0.00
   -1    8   11     -3.16      0.00
    0    8   11     -2.49      0.00
    1    8   11      5.77      0.00
    2    8   11      1.78      0.00
    3    8   11      1.74      0.00
    4    8   11      0.36      0.00
    5    8   11     -0.63      0.00
    6    8   11     -0.45      0.00
    7    8   11      2.01      0.00
   -8    9   11     -0.44      0.00
   -7    9   11      0.45      0.00
   -6    9   11     -0.41      0.00
   -5    9   11     -0.60      0.00
   -4    9   11     -0.70      0.00
   -3    9   11      0.71      0.00
   -2    9   11     -1.82      0.00
   -1    9   11      0.60      0.00
    0    9   11     -1.43      0.00
    1    9   11      3.26      0.00
    2    9   11     -2.43      0.00
    3    9   11     -1.28      0.00
    4    9   11      0.29      0.00
    5    9   11      1.17      0.00
    6    9   11      0.44      0.00
    7    9   11     -0.49      0.00
   -7   10   11      0.93      0.00
   -6   10   11      0.12      0.00
   -5   10   11      1.70      0.00
   -4   10   11      0.15      0.00
   -3   10   11      0.00      0.00
   -2   10   11     -3.04      0.00
   -1   10   11     -1.63      0.00
    0   10   11     -1.01      0.00
    1   10   11      3.85      0.00
    2   10   11      0.68      0.00
    3   10   11      1.76      0.00
    4   10   11      0.10      0.00
    5   10   11     -0.57      0.00
    6   10   11      0.00      0.00
   -7   11   11     -0.16      0.00
   -6   11   11      0.58      0.00
   -5   11   11      0.18      0.00
   -4   11   11      0.43      0.00
   -3   11   11      0.55      0.00
   -2   11   11     -1.13      0.00
   -1   11   11      1.36      0.00
    0   11   11      0.80      0.00
    1   11   11      1.51      0.00
    2   11   11     -0.98      0.00
    3   11   11      0.17      0.00
    4   11   11      1.46      0.00
    5   11   11      1.49      0.00
    6   11   11      0.45      0.00
   -6   12   11     -0.11      0.00
   -5   12   11     -0.10      0.00
   -4   12   11     -0.76      0.00
   -3   12   11     -1.13      0.00
   -2   12   11     -3.26      0.00
   -1   12   11     -1.49      0.00
    0   12   11      0.48      0.00
    1   12   11      0.44      0.00
    2   12   11      1.49      0.00
    3   12   11      0.80      0.00
    4   12   11     -0.06      0.00
    5   12   11      0.53      0.00
   -6   13   11      0.80      0.00
   -5   13   11      0.65      0.00
   -4   13   11      0.24      0.00
   -3   13   11      0.97      0.00
   -2   13   11     -0.38      0.00
   -1   13   11      1.92      0.00
    0   13   11      1.51      0.00
    1   13   11     -1.32      0.00
    2   13   11      0.96      0.00
    3   13   11     -0.00      0.00
    4   13   11      0.76      0.00
    5   13   11     -0.18      0.00
   -5   14   11     -0.11      0.00
   -4   14   11     -0.71      0.00
   -3   14   11     -0.82      0.00
   -2   14   11     -2.90      0.00
   -1   14   11      0.33      0.00
    0   14   11      2.27      0.00
    1   14   11     -0.95      0.00
    2   14   11      1.88      0.00
    3   14   11     -0.37      0.00
    4   14   11      0.46      0.00
   -3   15   11      1.18      0.00
   -2   15   11     -0.22      0.00
   -1   15   11      1.75      0.00
    0   15   11      1.38      0.00
    1   15   11     -1.83      0.00
    2   15   11      2.03      0.00
   -1   16   11      1.39      0.00
    0   16   11      1.58      0.00
   -8    0   12      0.10      0.00
   -6    0   12     -0.59      0.00
   -4    0   12     -2.03      0.00
   -2    0   12      3.18      0.00
    0    0   12     19.14      0.00
    2    0   12     -1.43      0.00
    4    0   12      1.66      0.00
    6    0   12      0.01      0.00
    8    0   12     -1.15      0.00
   -9    1   12      0.21      0.00
   -8    1   12     -0.96      0.00
   -7    1   12     -1.55      0.00
   -6    1   12      0.39      0.00
   -5    1   12     -0.06      0.00
   -4    1   12      0.34      0.00
   -3    1   12      0.80      0.00
   -2    1   12     -0.01      0.00
   -1    1   12     -7.40      0.00
    0    1   12      1.89      0.00
    1    1   12     -5.61      0.00
    2    1   12      0.89      0.00
    3    1   12     -0.27      0.00
    4    1   12      0.72      0.00
    5    1   12     -0.91      0.00
    6    1   12      0.67      0.00
    7    1   12     -0.38      0.00
    8    1   12      0.27      0.00
   -9    2   12     -0.09      0.00
   -8    2   12     -0.43      0.00
   -7    2   12     -0.47      0.00
   -6    2   12     -0.37      0.00
   -5    2   12      0.80      0.00
   -4    2   12     -2.26      0.00
   -3    2   12      1.65      0.00
   -2    2   12      1.28      0.00
   -1    2   12      0.31      0.00
    0    2   12     14.25      0.00
    1    2   12     -4.29      0.00
    2    2   12     -1.56      0.00
    3    2   12      1.39      0.00
    4    2   12      0.01      0.00
    5    2   12     -0.84      0.00
    6    2   12     -0.32      0.00
    7    2   12     -0.28      0.00
    8    2   12     -1.50      0.00
   -9    3   12     -1.03      0.00
   -8    3   12     -1.71      0.00
   -7    3   12     -0.11      0.00
   -6    3   12      0.53      0.00
   -5    3   12     -0.28      0.00
   -4    3   12      1.44      0.00
   -3    3   12      2.03      0.00
   -2    3   12      1.20      0.00
   -1    3   12     -2.09      0.00
    0    3   12      5.95      0.00
    1    3   12     -2.56      0.00
    2    3   12      0.29      0.00
    3    3   12      0.70      0.00
    4    3   12      0.75      0.00
    5    3   12     -0.13      0.00
    6    3   12      1.42      0.00
    7    3   12      0.27      0.00
    8    3   12      1.14      0.00
   -9    4   12      0.29      0.00
   -8    4   12     -0.71      0.00
   -7    4   12     -0.53      0.00
   -6    4   12     -0.10      0.00
   -5    4   12      0.39      0.00
   -4    4   12     -2.33      0.00
   -3    4   12      0.04      0.00
   -2    4   12     -1.31      0.00
   -1    4   12     -1.22      0.00
    0    4   12      6.62      0.00
    1    4   12     -5.22      0.00
    2    4   12     -0.43      0.00
    3    4   12      2.49      0.00
    4    4   12     -1.98      0.00
    5    4   12     -0.39      0.00
    6    4   12     -0.88      0.00
    7    4   12     -0.22      0.00
    8    4   12     -1.04      0.00
   -9    5   12     -1.28      0.00
   -8    5   12     -1.17      0.00
   -7    5   12      0.25      0.00
   -6    5   12      1.15      0.00
   -5    5   12     -0.22      0.00
   -4    5   12      2.03      0.00
   -3    5   12      2.98      0.00
   -2    5   12      2.75      0.00
   -1    5   12      3.36      0.00
    0    5   12      6.85      0.00
    1    5   12     -2.77      0.00
    2    5   12     -1.85      0.00
    3    5   12      0.53      0.00
    4    5   12     -0.15      0.00
    5    5   12      0.84      0.00
    6    5   12      0.82      0.00
    7    5   12      0.01      0.00
    8    5   12      1.29      0.00
   -9    6   12      1.07      0.00
   -8    6   12     -0.23      0.00
   -7    6   12     -1.01      0.00
   -6    6   12      0.28      0.00
   -5    6   12     -0.06      0.00
   -4    6   12     -0.73      0.00
   -3    6   12     -1.43      0.00
   -2    6   12     -0.90      0.00
   -1    6   12     -1.50      0.00
    0    6   12      3.75      0.00
    1    6   12     -3.85      0.00
    2    6   12      1.69      0.00
    3    6   12      2.63      0.00
    4    6   12     -0.93      0.00
    5    6   12      0.26      0.00
    6    6   12     -0.59      0.00
    7    6   12      0.26      0.00
    8    6   12      0.80      0.00
   -8    7   12     -0.46      0.00
   -7    7   12      0.04      0.00
   -6    7   12      1.50      0.00
   -5    7   12     -1.57      0.00
   -4    7   12      0.89      0.00
   -3    7   12      1.37      0.00
   -2    7   12      2.85      0.00
   -1    7   12      3.75      0.00
    0    7   12      3.52      0.00
    1    7   12     -5.01      0.00
    2    7   12     -1.90      0.00
    3    7   12     -1.00      0.00
    4    7   12     -0.36      0.00
    5    7   12      0.57      0.00
    6    7   12      0.27      0.00
    7    7   12     -1.43      0.00
   -8    8   12      0.35      0.00
   -7    8   12     -0.90      0.00
   -6    8   12      0.49      0.00
   -5    8   12      0.56      0.00
   -4    8   12      0.84      0.00
   -3    8   12     -1.03      0.00
   -2    8   12      0.93      0.00
   -1    8   12     -0.41      0.00
    0    8   12      2.63      0.00
    1    8   12     -3.28      0.00
    2    8   12      2.36      0.00
    3    8   12      1.92      0.00
    4    8   12      0.28      0.00
    5    8   12     -0.20      0.00
    6    8   12     -0.42      0.00
    7    8   12      0.55      0.00
   -8    9   12      0.38      0.00
   -7    9   12     -0.65      0.00
   -6    9   12      0.30      0.00
   -5    9   12     -2.13      0.00
   -4    9   12     -0.23      0.00
   -3    9   12     -0.01      0.00
   -2    9   12      2.85      0.00
   -1    9   12      1.76      0.00
    0    9   12      1.30      0.00
    1    9   12     -4.92      0.00
    2    9   12     -0.60      0.00
    3    9   12     -1.86      0.00
    4    9   12     -0.39      0.00
    5    9   12      0.37      0.00
    6    9   12      0.27      0.00
    7    9   12     -1.88      0.00
   -7   10   12     -0.45      0.00
   -6   10   12     -0.25      0.00
   -5   10   12      0.53      0.00
   -4   10   12     -0.06      0.00
   -3   10   12     -0.61      0.00
   -2   10   12      1.29      0.00
   -1   10   12     -0.63      0.00
    0   10   12      0.36      0.00
    1   10   12     -2.58      0.00
    2   10   12      1.55      0.00
    3   10   12      0.34      0.00
    4   10   12     -0.89      0.00
    5   10   12     -1.08      0.00
    6   10   12     -0.80      0.00
   -7   11   12     -0.97      0.00
   -6   11   12      0.11      0.00
   -5   11   12     -0.61      0.00
   -4   11   12      0.30      0.00
   -3   11   12      0.96      0.00
   -2   11   12      3.33      0.00
   -1   11   12      1.52      0.00
    0   11   12      0.28      0.00
    1   11   12     -2.04      0.00
    2   11   12     -0.65      0.00
    3   11   12     -1.46      0.00
    4   11   12     -0.40      0.00
    5   11   12     -0.00      0.00
    6   11   12     -0.67      0.00
   -6   12   12     -0.81      0.00
   -5   12   12     -0.29      0.00
   -4   12   12     -0.78      0.00
   -3   12   12     -0.76      0.00
   -2   12   12      0.62      0.00
   -1   12   12     -1.65      0.00
    0   12   12     -1.12      0.00
    1   12   12      0.23      0.00
    2   12   12      0.01      0.00
    3   12   12     -0.40      0.00
    4   12   12     -1.31      0.00
    5   12   12     -0.34      0.00
   -5   13   12      0.11      0.00
   -4   13   12      1.00      0.00
   -3   13   12      1.44      0.00
   -2   13   12      3.27      0.00
   -1   13   12      0.76      0.00
    0   13   12     -1.87      0.00
    1   13   12      0.41      0.00
    2   13   12     -1.99      0.00
    3   13   12     -0.23      0.00
    4   13   12     -0.73      0.00
   -4   14   12      0.21      0.00
   -3   14   12     -1.00      0.00
   -2   14   12      0.25      0.00
   -1   14   12     -1.91      0.00
    0   14   12     -1.21      0.00
    1   14   12      2.21      0.00
    2   14   12     -1.50      0.00
    3   14   12      0.25      0.00
   -3   15   12      0.63      0.00
   -2   15   12      2.08      0.00
   -1   15   12     -0.88      0.00
    0   15   12     -2.67      0.00
    1   15   12      0.59      0.00
    2   15   12     -1.31      0.00
   -9    0   13     -0.36      0.00
   -7    0   13      1.56      0.00
   -5    0   13     -0.05      0.00
   -3    0   13     -0.16      0.00
   -1    0   13      7.22      0.00
    1    0   13      5.42      0.00
    3    0   13      1.05      0.00
    5    0   13      0.73      0.00
    7    0   13      0.41      0.00
   -9    1   13      0.11      0.00
   -8    1   13      0.07      0.00
   -7    1   13      0.30      0.00
   -6    1   13      0.81      0.00
   -5    1   13     -0.50      0.00
   -4    1   13      2.07      0.00
   -3    1   13     -1.10      0.00
   -2    1   13     -2.62      0.00
   -1    1   13     -0.21      0.00
    0    1   13    -15.73      0.00
    1    1   13      2.34      0.00
    2    1   13      1.49      0.00
    3    1   13     -0.75      0.00
    4    1   13     -1.18      0.00
    5    1   13      0.37      0.00
    6    1   13      0.13      0.00
    7    1   13      0.12      0.00
    8    1   13      1.38      0.00
   -9    2   13      0.58      0.00
   -8    2   13      1.64      0.00
   -7    2   13      0.48      0.00
   -6    2   13     -0.35      0.00
   -5    2   13      0.23      0.00
   -4    2   13     -0.56      0.00
   -3    2   13     -1.06      0.00
   -2    2   13     -0.60      0.00
   -1    2   13      4.65      0.00
    0    2   13     -3.86      0.00
    1    2   13      3.34      0.00
    2    2   13     -0.65      0.00
    3    2   13      0.12      0.00
    4    2   13     -1.01      0.00
    5    2   13      0.50      0.00
    6    2   13     -1.25      0.00
    7    2   13      0.08      0.00
    8    2   13     -0.35      0.00
   -9    3   13      0.24      0.00
   -8    3   13      0.73      0.00
   -7    3   13      0.40      0.00
   -6    3   13      0.32      0.00
   -5    3   13     -0.77      0.00
   -4    3   13      2.28      0.00
   -3    3   13     -1.00      0.00
   -2    3   13      0.31      0.00
   -1    3   13      0.74      0.00
    0    3   13     -8.90      0.00
    1    3   13      4.93      0.00
    2    3   13      1.01      0.00
    3    3   13     -2.06      0.00
    4    3   13      1.23      0.00
    5    3   13      0.43      0.00
    6    3   13      0.51      0.00
    7    3   13      0.18      0.00
    8    3   13      1.61      0.00
   -9    4   13      1.61      0.00
   -8    4   13      1.56      0.00
   -7    4   13     -0.50      0.00
   -6    4   13     -0.66      0.00
   -5    4   13      0.24      0.00
   -4    4   13     -1.45      0.00
   -3    4   13     -2.83      0.00
   -2    4   13     -2.09      0.00
   -1    4   13     -0.88      0.00
    0    4   13     -6.64      0.00
    1    4   13      1.78      0.00
    2    4   13      0.88      0.00
    3    4   13     -0.89      0.00
    4    4   13     -0.18      0.00
    5    4   13     -0.48      0.00
    6    4   13     -1.36      0.00
    7    4   13     -0.05      0.00
    8    4   13     -1.03      0.00
   -9    5   13     -0.23      0.00
   -8    5   13      0.59      0.00
   -7    5   13      0.57      0.00
   -6    5   13     -0.22      0.00
   -5    5   13     -0.13      0.00
   -4    5   13      1.41      0.00
   -3    5   13      0.94      0.00
   -2    5   13      1.68      0.00
   -1    5   13      1.80      0.00
    0    5   13     -4.34      0.00
    1    5   13      4.20      0.00
    2    5   13     -0.81      0.00
    3    5   13     -2.64      0.00
    4    5   13      1.73      0.00
    5    5   13     -0.34      0.00
    6    5   13      0.54      0.00
    7    5   13     -0.21      0.00
    8    5   13      0.19      0.00
   -8    6   13      0.93      0.00
   -7    6   13     -0.35      0.00
   -6    6   13     -1.44      0.00
   -5    6   13      0.78      0.00
   -4    6   13     -1.34      0.00
   -3    6   13     -2.54      0.00
   -2    6   13     -2.72      0.00
   -1    6   13     -3.65      0.00
    0    6   13     -4.80      0.00
    1    6   13      3.67      0.00
    2    6   13      1.75      0.00
    3    6   13     -0.05      0.00
    4    6   13      0.33      0.00
    5    6   13     -0.68      0.00
    6    6   13     -0.33      0.00
    7    6   13      0.87      0.00
   -8    7   13      0.05      0.00
   -7    7   13      0.81      0.00
   -6    7   13     -0.53      0.00
   -5    7   13     -0.22      0.00
   -4    7   13     -0.55      0.00
   -3    7   13      1.27      0.00
   -2    7   13      0.30      0.00
   -1    7   13      0.80      0.00
    0    7   13     -3.33      0.00
    1    7   13      3.15      0.00
    2    7   13     -2.12      0.00
    3    7   13     -2.38      0.00
    4    7   13     -0.05      0.00
    5    7   13     -0.60      0.00
    6    7   13      0.35      0.00
    7    7   13     -0.57      0.00
   -8    8   13      0.14      0.00
   -7    8   13      0.15      0.00
   -6    8   13     -0.78      0.00
   -5    8   13      1.83      0.00
   -4    8   13     -0.16      0.00
   -3    8   13     -0.55      0.00
   -2    8   13     -2.60      0.00
   -1    8   13     -2.21      0.00
    0    8   13     -1.86      0.00
    1    8   13      5.11      0.00
    2    8   13      0.79      0.00
    3    8   13      1.30      0.00
    4    8   13      0.35      0.00
    5    8   13     -0.01      0.00
    6    8   13     -0.13      0.00
    7    8   13      1.67      0.00
   -7    9   13      0.71      0.00
   -6    9   13      0.04      0.00
   -5    9   13     -0.81      0.00
   -4    9   13     -0.60      0.00
   -3    9   13      0.75      0.00
   -2    9   13     -0.87      0.00
   -1    9   13      0.09      0.00
    0    9   13     -1.65      0.00
    1    9   13      2.96      0.00
    2    9   13     -1.80      0.00
    3    9   13     -1.18      0.00
    4    9   13      0.01      0.00
    5    9   13      0.27      0.00
    6    9   13      0.88      0.00
   -7   10   13      0.91      0.00
   -6   10   13     -0.13      0.00
   -5   10   13      1.22      0.00
   -4   10   13      0.14      0.00
   -3   10   13     -0.55      0.00
   -2   10   13     -3.19      0.00
   -1   10   13     -1.32      0.00
    0   10   13     -0.85      0.00
    1   10   13      3.62      0.00
    2   10   13      0.00      0.00
    3   10   13      1.67      0.00
    4   10   13      0.66      0.00
    5   10   13      0.03      0.00
    6   10   13      0.08      0.00
   -6   11   13      0.74      0.00
   -5   11   13     -0.40      0.00
   -4   11   13      0.78      0.00
   -3   11   13      0.72      0.00
   -2   11   13     -0.78      0.00
   -1   11   13      1.06      0.00
    0   11   13      0.43      0.00
    1   11   13      1.06      0.00
    2   11   13     -0.74      0.00
    3   11   13      0.30      0.00
    4   11   13      1.37      0.00
    5   11   13      0.49      0.00
   -6   12   13     -0.52      0.00
   -5   12   13      0.19      0.00
   -4   12   13     -0.66      0.00
   -3   12   13     -1.68      0.00
   -2   12   13     -3.77      0.00
   -1   12   13     -1.26      0.00
    0   12   13      0.95      0.00
    1   12   13      0.69      0.00
    2   12   13      1.18      0.00
    3   12   13      0.94      0.00
    4   12   13      1.04      0.00
    5   12   13      0.59      0.00
   -5   13   13      0.06      0.00
   -4   13   13      0.47      0.00
   -3   13   13      0.77      0.00
   -2   13   13     -0.32      0.00
   -1   13   13      2.02      0.00
    0   13   13      0.96      0.00
    1   13   13     -1.96      0.00
    2   13   13      0.69      0.00
    3   13   13      0.32      0.00
    4   13   13      0.79      0.00
   -4   14   13     -0.96      0.00
   -3   14   13     -1.46      0.00
   -2   14   13     -2.80      0.00
   -1   14   13      0.11      0.00
    0   14   13      2.88      0.00
    1   14   13     -0.51      0.00
    2   14   13      2.02      0.00
    3   14   13     -0.28      0.00
   -2   15   13     -0.11      0.00
   -1   15   13      1.72      0.00
    0   15   13      0.84      0.00
    1   15   13     -2.17      0.00
   -8    0   14     -0.00      0.00
   -6    0   14     -0.99      0.00
   -4    0   14     -1.98      0.00
   -2    0   14      3.04      0.00
    0    0   14     14.97      0.00
    2    0   14     -1.45      0.00
    4    0   14      1.61      0.00
    6    0   14     -0.21      0.00
    8    0   14     -1.15      0.00
   -9    1   14      0.16      0.00
   -8    1   14     -0.98      0.00
   -7    1   14     -1.12      0.00
   -6    1   14      0.10      0.00
   -5    1   14     -0.05      0.00
   -4    1   14      0.06      0.00
   -3    1   14     -0.01      0.00
   -2    1   14      0.39      0.00
   -1    1   14     -5.63      0.00
    0    1   14      1.86      0.00
    1    1   14     -3.73      0.00
    2    1   14      0.28      0.00
    3    1   14     -1.26      0.00
    4    1   14      0.71      0.00
    5    1   14     -0.47      0.00
    6    1   14      0.63      0.00
    7    1   14     -0.35      0.00
    8    1   14     -0.09      0.00
   -9    2   14     -0.31      0.00
   -8    2   14     -0.49      0.00
   -7    2   14     -0.37      0.00
   -6    2   14     -0.73      0.00
   -5    2   14      0.79      0.00
   -4    2   14     -2.13      0.00
   -3    2   14      1.26      0.00
   -2    2   14      1.10      0.00
   -1    2   14     -0.33      0.00
    0    2   14     11.17      0.00
    1    2   14     -3.86      0.00
    2    2   14     -1.34      0.00
    3    2   14      1.43      0.00
    4    2   14      0.08      0.00
    5    2   14     -0.22      0.00
    6    2   14     -0.31      0.00
    7    2   14     -0.10      0.00
    8    2   14     -1.55      0.00
   -9    3   14     -1.34      0.00
   -8    3   14     -1.69      0.00
   -7    3   14      0.36      0.00
   -6    3   14      0.25      0.00
   -5    3   14     -0.30      0.00
   -4    3   14      0.56      0.00
   -3    3   14      1.92      0.00
   -2    3   14      1.55      0.00
   -1    3   14     -1.64      0.00
    0    3   14      5.44      0.00
    1    3   14     -1.57      0.00
    2    3   14     -0.31      0.00
    3    3   14      0.40      0.00
    4    3   14      0.61      0.00
    5    3   14      0.06      0.00
    6    3   14      1.46      0.00
    7    3   14     -0.19      0.00
    8    3   14      0.33      0.00
   -9    4   14     -0.53      0.00
   -8    4   14     -0.69      0.00
   -7    4   14     -0.33      0.00
   -6    4   14     -0.01      0.00
   -5    4   14      0.55      0.00
   -4    4   14     -1.81      0.00
   -3    4   14     -0.05      0.00
   -2    4   14     -1.68      0.00
   -1    4   14     -1.69      0.00
    0    4   14      5.60      0.00
    1    4   14     -4.44      0.00
    2    4   14     -0.19      0.00
    3    4   14      2.32      0.00
    4    4   14     -1.78      0.00
    5    4   14      0.29      0.00
    6    4   14     -0.28      0.00
    7    4   14      0.16      0.00
   -8    5   14     -1.21      0.00
   -7    5   14      0.66      0.00
   -6    5   14      0.99      0.00
   -5    5   14     -0.49      0.00
   -4    5   14      1.16      0.00
   -3    5   14      3.01      0.00
   -2    5   14      2.49      0.00
   -1    5   14      2.63      0.00
    0    5   14      5.75      0.00
    1    5   14     -2.20      0.00
    2    5   14     -1.42      0.00
    3    5   14      0.78      0.00
    4    5   14     -0.25      0.00
    5    5   14      0.75      0.00
    6    5   14      0.70      0.00
    7    5   14     -0.67      0.00
   -8    6   14     -0.33      0.00
   -7    6   14     -0.46      0.00
   -6    6   14      0.65      0.00
   -5    6   14      0.03      0.00
   -4    6   14     -0.09      0.00
   -3    6   14     -1.20      0.00
   -2    6   14     -1.49      0.00
   -1    6   14     -1.42      0.00
    0    6   14      3.75      0.00
    1    6   14     -3.22      0.00
    2    6   14      1.58      0.00
    3    6   14      2.52      0.00
    4    6   14     -0.82      0.00
    5    6   14      1.07      0.00
    6    6   14     -0.07      0.00
    7    6   14      0.54      0.00
   -8    7   14     -0.69      0.00
   -7    7   14      0.32      0.00
   -6    7   14      1.07      0.00
   -5    7   14     -1.27      0.00
   -4    7   14      0.71      0.00
   -3    7   14      1.42      0.00
   -2    7   14      2.51      0.00
   -1    7   14      2.75      0.00
    0    7   14      2.91      0.00
    1    7   14     -4.42      0.00
    2    7   14     -1.11      0.00
    3    7   14     -0.37      0.00
    4    7   14     -0.20      0.00
    5    7   14      0.01      0.00
    6    7   14     -0.18      0.00
    7    7   14     -1.32      0.00
   -8    8   14      0.26      0.00
   -7    8   14     -0.47      0.00
   -6    8   14      0.22      0.00
   -5    8   14      0.48      0.00
   -4    8   14      1.01      0.00
   -3    8   14     -0.88      0.00
   -2    8   14      0.07      0.00
   -1    8   14     -0.14      0.00
    0    8   14      2.70      0.00
    1    8   14     -2.86      0.00
    2    8   14      1.97      0.00
    3    8   14      1.96      0.00
    4    8   14      0.39      0.00
    5    8   14      0.69      0.00
    6    8   14     -0.66      0.00
   -7    9   14     -0.41      0.00
   -6    9   14      0.19      0.00
   -5    9   14     -1.38      0.00
   -4    9   14     -0.11      0.00
   -3    9   14      0.29      0.00
   -2    9   14      2.83      0.00
   -1    9   14      1.31      0.00
    0    9   14      1.42      0.00
    1    9   14     -4.67      0.00
    2    9   14      0.08      0.00
    3    9   14     -1.27      0.00
    4    9   14     -0.50      0.00
    5    9   14     -0.48      0.00
    6    9   14      0.08      0.00
   -7   10   14     -0.98      0.00
   -6   10   14     -0.74      0.00
   -5   10   14      0.84      0.00
   -4   10   14     -0.15      0.00
   -3   10   14     -0.72      0.00
   -2   10   14      0.59      0.00
   -1   10   14     -0.36      0.00
    0   10   14      0.57      0.00
    1   10   14     -2.03      0.00
    2   10   14      1.17      0.00
    3   10   14      0.46      0.00
    4   10   14     -0.81      0.00
    5   10   14     -0.21      0.00
    6   10   14     -1.25      0.00
   -6   11   14      0.52      0.00
   -5   11   14     -0.56      0.00
   -4   11   14      0.12      0.00
   -3   11   14      1.31      0.00
   -2   11   14      3.96      0.00
   -1   11   14      1.31      0.00
    0   11   14      0.09      0.00
    1   11   14     -2.29      0.00
    2   11   14     -0.08      0.00
    3   11   14     -1.29      0.00
    4   11   14     -1.19      0.00
    5   11   14     -0.43      0.00
   -5   12   14      0.39      0.00
   -4   12   14     -0.86      0.00
   -3   12   14     -0.69      0.00
   -2   12   14      0.40      0.00
   -1   12   14     -1.76      0.00
    0   12   14     -0.66      0.00
    1   12   14      0.99      0.00
    2   12   14      0.10      0.00
    3   12   14     -0.64      0.00
    4   12   14     -1.45      0.00
   -5   13   14     -0.22      0.00
   -4   13   14      0.77      0.00
   -3   13   14      2.04      0.00
   -2   13   14      3.85      0.00
   -1   13   14      0.52      0.00
    0   13   14     -2.30      0.00
    1   13   14      0.02      0.00
    2   13   14     -1.69      0.00
    3   13   14     -0.33      0.00
   -3   14   14     -0.57      0.00
   -2   14   14     -0.01      0.00
   -1   14   14     -2.23      0.00
    0   14   14     -0.51      0.00
    1   14   14      2.81      0.00
    2   14   14     -1.11      0.00
   -1   15   14     -0.54      0.00
    0   15   14     -2.92      0.00
   -9    0   15     -0.73      0.00
   -7    0   15      1.53      0.00
   -5    0   15      0.00      0.00
   -3    0   15      0.70      0.00
   -1    0   15      5.09      0.00
    1    0   15      3.07      0.00
    3    0   15      1.90      0.00
    5    0   15      0.33      0.00
    7    0   15      0.53      0.00
   -9    1   15      0.10      0.00
   -8    1   15      0.38      0.00
   -7    1   15      0.26      0.00
   -6    1   15      0.85      0.00
   -5    1   15     -0.44      0.00
   -4    1   15      1.99      0.00
   -3    1   15     -0.71      0.00
   -2    1   15     -2.26      0.00
   -1    1   15      0.16      0.00
    0    1   15    -12.21      0.00
    1    1   15      2.05      0.00
    2    1   15      1.44      0.00
    3    1   15     -0.71      0.00
    4    1   15     -1.19      0.00
    5    1   15     -0.01      0.00
    6    1   15      0.38      0.00
    7    1   15      0.01      0.00
   -9    2   15      0.37      0.00
   -8    2   15      1.41      0.00
   -7    2   15      0.35      0.00
   -6    2   15      0.01      0.00
   -5    2   15      0.17      0.00
   -4    2   15      0.09      0.00
   -3    2   15     -0.61      0.00
   -2    2   15     -1.29      0.00
   -1    2   15      3.27      0.00
    0    2   15     -3.65      0.00
    1    2   15      1.81      0.00
    2    2   15      0.26      0.00
    3    2   15      0.64      0.00
    4    2   15     -0.77      0.00
    5    2   15      0.17      0.00
    6    2   15     -1.00      0.00
    7    2   15      0.46      0.00
   -9    3   15      0.69      0.00
   -8    3   15      0.71      0.00
   -7    3   15      0.37      0.00
   -6    3   15      0.47      0.00
   -5    3   15     -0.87      0.00
   -4    3   15      2.00      0.00
   -3    3   15     -0.69      0.00
   -2    3   15      0.80      0.00
   -1    3   15      1.30      0.00
    0    3   15     -7.41      0.00
    1    3   15      4.16      0.00
    2    3   15      1.08      0.00
    3    3   15     -1.78      0.00
    4    3   15      0.89      0.00
    5    3   15     -0.26      0.00
    6    3   15      0.19      0.00
    7    3   15     -0.17      0.00
   -8    4   15      1.30      0.00
   -7    4   15     -0.74      0.00
   -6    4   15     -0.42      0.00
   -5    4   15      0.42      0.00
   -4    4   15     -0.43      0.00
   -3    4   15     -2.66      0.00
   -2    4   15     -2.24      0.00
   -1    4   15     -0.92      0.00
    0    4   15     -5.80      0.00
    1    4   15      1.18      0.00
    2    4   15      1.14      0.00
    3    4   15     -0.83      0.00
    4    4   15      0.03      0.00
    5    4   15     -0.58      0.00
    6    4   15     -1.00      0.00
    7    4   15      0.74      0.00
   -8    5   15      0.36      0.00
   -7    5   15      0.28      0.00
   -6    5   15     -0.55      0.00
   -5    5   15     -0.32      0.00
   -4    5   15      0.83      0.00
   -3    5   15      0.65      0.00
   -2    5   15      2.29      0.00
   -1    5   15      1.86      0.00
    0    5   15     -4.35      0.00
    1    5   15      3.48      0.00
    2    5   15     -0.57      0.00
    3    5   15     -2.27      0.00
    4    5   15      1.49      0.00
    5    5   15     -1.12      0.00
    6    5   15     -0.30      0.00
    7    5   15     -0.51      0.00
   -8    6   15      0.96      0.00
   -7    6   15     -0.59      0.00
   -6    6   15     -1.03      0.00
   -5    6   15      0.90      0.00
   -4    6   15     -0.92      0.00
   -3    6   15     -2.20      0.00
   -2    6   15     -2.48      0.00
   -1    6   15     -2.95      0.00
    0    6   15     -4.19      0.00
    1    6   15      3.13      0.00
    2    6   15      1.40      0.00
    3    6   15     -0.44      0.00
    4    6   15      0.15      0.00
    5    6   15     -0.38      0.00
    6    6   15      0.23      0.00
    7    6   15      1.18      0.00
   -8    7   15      0.07      0.00
   -7    7   15      0.09      0.00
   -6    7   15     -0.68      0.00
   -5    7   15     -0.01      0.00
   -4    7   15     -0.86      0.00
   -3    7   15      0.93      0.00
   -2    7   15      0.90      0.00
   -1    7   15      0.70      0.00
    0    7   15     -3.38      0.00
    1    7   15      2.68      0.00
    2    7   15     -1.95      0.00
    3    7   15     -2.31      0.00
    4    7   15      0.02      0.00
    5    7   15     -1.49      0.00
    6    7   15      0.11      0.00
   -7    8   15     -0.20      0.00
   -6    8   15     -0.35      0.00
   -5    8   15      1.20      0.00
   -4    8   15     -0.41      0.00
   -3    8   15     -0.41      0.00
   -2    8   15     -2.56      0.00
   -1    8   15     -1.69      0.00
    0    8   15     -2.20      0.00
    1    8   15      4.80      0.00
    2    8   15      0.38      0.00
    3    8   15      0.52      0.00
    4    8   15      0.07      0.00
    5    8   15      0.73      0.00
    6    8   15      0.29      0.00
   -7    9   15      0.43      0.00
   -6    9   15      0.61      0.00
   -5    9   15     -0.63      0.00
   -4    9   15     -0.66      0.00
   -3    9   15      0.63      0.00
   -2    9   15     -0.18      0.00
   -1    9   15      0.08      0.00
    0    9   15     -1.69      0.00
    1    9   15      2.41      0.00
    2    9   15     -1.57      0.00
    3    9   15     -1.47      0.00
    4    9   15      0.12      0.00
    5    9   15     -0.44      0.00
    6    9   15      1.23      0.00
   -6   10   15     -0.21      0.00
   -5   10   15      0.73      0.00
   -4   10   15      0.07      0.00
   -3   10   15     -0.58      0.00
   -2   10   15     -3.62      0.00
   -1   10   15     -1.21      0.00
    0   10   15     -1.12      0.00
    1   10   15      3.88      0.00
    2   10   15     -0.53      0.00
    3   10   15      1.06      0.00
    4   10   15      0.92      0.00
    5   10   15      0.70      0.00
   -6   11   15      0.95      0.00
   -5   11   15     -0.79      0.00
   -4   11   15      0.57      0.00
   -3   11   15      0.67      0.00
   -2   11   15     -0.27      0.00
   -1   11   15      1.12      0.00
    0   11   15      0.10      0.00
    1   11   15      0.33      0.00
    2   11   15     -0.63      0.00
    3   11   15      0.15      0.00
    4   11   15      1.57      0.00
    5   11   15     -0.07      0.00
   -5   12   15      0.31      0.00
   -4   12   15     -0.32      0.00
   -3   12   15     -1.87      0.00
   -2   12   15     -4.66      0.00
   -1   12   15     -0.98      0.00
    0   12   15      1.21      0.00
    1   12   15      1.17      0.00
    2   12   15      0.55      0.00
    3   12   15      0.80      0.00
    4   12   15      1.67      0.00
   -4   13   15      0.36      0.00
   -3   13   15      0.43      0.00
   -2   13   15      0.03      0.00
   -1   13   15      2.45      0.00
    0   13   15      0.35      0.00
    1   13   15     -2.64      0.00
    2   13   15      0.43      0.00
    3   13   15      0.84      0.00
   -3   14   15     -2.09      0.00
   -2   14   15     -3.10      0.00
   -1   14   15      0.32      0.00
    0   14   15      2.91      0.00
    1   14   15     -0.24      0.00
    2   14   15      1.80      0.00
   -8    0   16     -0.68      0.00
   -6    0   16     -0.55      0.00
   -4    0   16     -1.90      0.00
   -2    0   16      2.45      0.00
    0    0   16     11.36      0.00
    2    0   16     -1.37      0.00
    4    0   16      1.54      0.00
    6    0   16     -0.55      0.00
   -9    1   16      0.74      0.00
   -8    1   16     -0.75      0.00
   -7    1   16     -1.25      0.00
   -6    1   16     -0.05      0.00
   -5    1   16     -0.08      0.00
   -4    1   16     -0.22      0.00
   -3    1   16     -0.57      0.00
   -2    1   16      0.93      0.00
   -1    1   16     -3.61      0.00
    0    1   16      1.73      0.00
    1    1   16     -1.80      0.00
    2    1   16     -0.32      0.00
    3    1   16     -1.53      0.00
    4    1   16      0.47      0.00
    5    1   16     -0.27      0.00
    6    1   16      0.38      0.00
    7    1   16     -0.70      0.00
   -8    2   16     -0.86      0.00
   -7    2   16     -0.50      0.00
   -6    2   16     -0.68      0.00
   -5    2   16      0.77      0.00
   -4    2   16     -2.02      0.00
   -3    2   16      0.77      0.00
   -2    2   16      0.58      0.00
   -1    2   16     -0.89      0.00
    0    2   16      8.91      0.00
    1    2   16     -3.14      0.00
    2    2   16     -1.53      0.00
    3    2   16      1.20      0.00
    4    2   16      0.35      0.00
    5    2   16      0.25      0.00
    6    2   16     -0.38      0.00
    7    2   16      0.19      0.00
   -8    3   16     -1.24      0.00
   -7    3   16      0.37      0.00
   -6    3   16      0.03      0.00
   -5    3   16     -0.28      0.00
   -4    3   16     -0.33      0.00
   -3    3   16      1.63      0.00
   -2    3   16      2.14      0.00
   -1    3   16     -0.80      0.00
    0    3   16      4.79      0.00
    1    3   16     -0.85      0.00
    2    3   16     -1.05      0.00
    3    3   16      0.33      0.00
    4    3   16      0.24      0.00
    5    3   16      0.23      0.00
    6    3   16      0.85      0.00
    7    3   16     -0.87      0.00
   -8    4   16     -0.45      0.00
   -7    4   16     -0.46      0.00
   -6    4   16      0.05      0.00
   -5    4   16      0.87      0.00
   -4    4   16     -1.51      0.00
   -3    4   16      0.15      0.00
   -2    4   16     -2.22      0.00
   -1    4   16     -1.96      0.00
    0    4   16      5.36      0.00
    1    4   16     -3.61      0.00
    2    4   16     -0.71      0.00
    3    4   16      1.84      0.00
    4    4   16     -1.29      0.00
    5    4   16      0.85      0.00
    6    4   16      0.39      0.00
    7    4   16      0.56      0.00
   -8    5   16     -0.93      0.00
   -7    5   16      0.67      0.00
   -6    5   16      0.68      0.00
   -5    5   16     -0.71      0.00
   -4    5   16      0.49      0.00
   -3    5   16      2.58      0.00
   -2    5   16      2.42      0.00
   -1    5   16      2.41      0.00
    0    5   16      5.07      0.00
    1    5   16     -1.80      0.00
    2    5   16     -1.58      0.00
    3    5   16      0.84      0.00
    4    5   16     -0.18      0.00
    5    5   16      0.66      0.00
    6    5   16     -0.01      0.00
    7    5   16     -1.26      0.00
   -8    6   16     -0.04      0.00
   -7    6   16     -0.03      0.00
   -6    6   16      1.06      0.00
   -5    6   16      0.03      0.00
   -4    6   16      0.16      0.00
   -3    6   16     -0.67      0.00
   -2    6   16     -1.92      0.00
   -1    6   16     -1.40      0.00
    0    6   16      3.87      0.00
    1    6   16     -2.69      0.00
    2    6   16      1.35      0.00
    3    6   16      2.15      0.00
    4    6   16     -0.78      0.00
    5    6   16      1.79      0.00
    6    6   16      0.62      0.00
   -7    7   16      0.48      0.00
   -6    7   16      0.57      0.00
   -5    7   16     -0.98      0.00
   -4    7   16      0.96      0.00
   -3    7   16      0.90      0.00
   -2    7   16      2.48      0.00
   -1    7   16      2.31      0.00
    0    7   16      3.25      0.00
    1    7   16     -3.99      0.00
    2    7   16     -1.09      0.00
    3    7   16      0.14      0.00
    4    7   16      0.28      0.00
    5    7   16     -0.40      0.00
    6    7   16     -0.75      0.00
   -7    8   16      0.28      0.00
   -6    8   16     -0.01      0.00
   -5    8   16     -0.01      0.00
   -4    8   16      1.03      0.00
   -3    8   16     -0.56      0.00
   -2    8   16     -0.28      0.00
   -1    8   16     -0.40      0.00
    0    8   16      2.61      0.00
    1    8   16     -2.31      0.00
    2    8   16      1.99      0.00
    3    8   16      2.08      0.00
    4    8   16      0.11      0.00
    5    8   16      1.27      0.00
    6    8   16     -0.71      0.00
   -7    9   16      0.03      0.00
   -6    9   16     -0.08      0.00
   -5    9   16     -0.68      0.00
   -4    9   16      0.32      0.00
   -3    9   16     -0.04      0.00
   -2    9   16      3.11      0.00
   -1    9   16      1.21      0.00
    0    9   16      2.10      0.00
    1    9   16     -4.75      0.00
    2    9   16      0.35      0.00
    3    9   16     -0.48      0.00
    4    9   16     -0.24      0.00
    5    9   16     -1.03      0.00
   -6   10   16     -1.24      0.00
   -5   10   16      0.71      0.00
   -4   10   16      0.16      0.00
   -3   10   16     -0.49      0.00
   -2   10   16      0.03      0.00
   -1   10   16     -0.63      0.00
    0   10   16      0.79      0.00
    1   10   16     -1.36      0.00
    2   10   16      1.05      0.00
    3   10   16      0.92      0.00
    4   10   16     -1.11      0.00
    5   10   16      0.12      0.00
   -5   11   16     -0.31      0.00
   -4   11   16      0.08      0.00
   -3   11   16      1.02      0.00
   -2   11   16      4.65      0.00
   -1   11   16      1.25      0.00
    0   11   16      0.14      0.00
    1   11   16     -2.84      0.00
    2   11   16      0.54      0.00
    3   11   16     -0.77      0.00
    4   11   16     -1.40      0.00
   -5   12   16      0.61      0.00
   -4   12   16     -0.39      0.00
   -3   12   16     -0.42      0.00
   -2   12   16     -0.13      0.00
   -1   12   16     -2.08      0.00
    0   12   16     -0.18      0.00
    1   12   16      1.54      0.00
    2   12   16      0.14      0.00
    3   12   16     -0.71      0.00
   -4   13   16      0.44      0.00
   -3   13   16      2.12      0.00
   -2   13   16      4.54      0.00
   -1   13   16      0.15      0.00
    0   13   16     -2.28      0.00
    1   13   16     -0.39      0.00
    2   13   16     -1.02      0.00
   -2   14   16     -0.47      0.00
   -1   14   16     -2.65      0.00
    0   14   16      0.17      0.00
   -7    0   17      1.57      0.00
   -5    0   17      0.16      0.00
   -3    0   17      1.02      0.00
   -1    0   17      2.99      0.00
    1    0   17      1.35      0.00
    3    0   17      1.62      0.00
    5    0   17      0.43      0.00
    7    0   17      0.89      0.00
   -8    1   17      1.24      0.00
   -7    1   17      0.43      0.00
   -6    1   17      0.30      0.00
   -5    1   17     -0.35      0.00
   -4    1   17      1.88      0.00
   -3    1   17     -0.35      0.00
   -2    1   17     -1.57      0.00
   -1    1   17      0.50      0.00
    0    1   17     -9.21      0.00
    1    1   17      1.54      0.00
    2    1   17      1.40      0.00
    3    1   17     -0.61      0.00
    4    1   17     -1.18      0.00
    5    1   17     -0.16      0.00
    6    1   17      0.61      0.00
    7    1   17     -0.13      0.00
   -8    2   17      0.97      0.00
   -7    2   17      0.35      0.00
   -6    2   17      0.02      0.00
   -5    2   17      0.18      0.00
   -4    2   17      0.58      0.00
   -3    2   17     -0.33      0.00
   -2    2   17     -1.96      0.00
   -1    2   17      1.84      0.00
    0    2   17     -3.12      0.00
    1    2   17      0.90      0.00
    2    2   17      1.01      0.00
    3    2   17      0.36      0.00
    4    2   17     -0.29      0.00
    5    2   17      0.18      0.00
    6    2   17     -0.40      0.00
    7    2   17      0.98      0.00
   -8    3   17      0.88      0.00
   -7    3   17      0.80      0.00
   -6    3   17      0.47      0.00
   -5    3   17     -1.09      0.00
   -4    3   17      1.91      0.00
   -3    3   17     -0.63      0.00
   -2    3   17      1.18      0.00
   -1    3   17      1.79      0.00
    0    3   17     -6.44      0.00
    1    3   17      3.25      0.00
    2    3   17      1.65      0.00
    3    3   17     -1.43      0.00
    4    3   17      0.38      0.00
    5    3   17     -0.50      0.00
    6    3   17     -0.04      0.00
    7    3   17     -0.60      0.00
   -8    4   17      0.84      0.00
   -7    4   17     -0.65      0.00
   -6    4   17     -0.30      0.00
   -5    4   17      0.49      0.00
   -4    4   17      0.32      0.00
   -3    4   17     -2.33      0.00
   -2    4   17     -2.43      0.00
   -1    4   17     -1.19      0.00
    0    4   17     -5.03      0.00
    1    4   17      0.99      0.00
    2    4   17      1.66      0.00
    3    4   17     -0.89      0.00
    4    4   17      0.19      0.00
    5    4   17     -0.52      0.00
    6    4   17     -0.12      0.00
    7    4   17      1.33      0.00
   -8    5   17     -0.04      0.00
   -7    5   17      0.42      0.00
   -6    5   17     -0.88      0.00
   -5    5   17     -0.68      0.00
   -4    5   17      0.82      0.00
   -3    5   17      0.02      0.00
   -2    5   17      2.55      0.00
   -1    5   17      1.99      0.00
    0    5   17     -4.44      0.00
    1    5   17      2.85      0.00
    2    5   17     -0.09      0.00
    3    5   17     -1.75      0.00
    4    5   17      1.10      0.00
    5    5   17     -1.48      0.00
    6    5   17     -1.03      0.00
   -7    6   17     -0.43      0.00
   -6    6   17     -0.66      0.00
   -5    6   17      0.84      0.00
   -4    6   17     -0.97      0.00
   -3    6   17     -1.64      0.00
   -2    6   17     -2.41      0.00
   -1    6   17     -2.70      0.00
    0    6   17     -4.28      0.00
    1    6   17      2.71      0.00
    2    6   17      1.73      0.00
    3    6   17     -0.53      0.00
    4    6   17     -0.29      0.00
    5    6   17     -0.18      0.00
    6    6   17      0.89      0.00
   -7    7   17     -0.48      0.00
   -6    7   17     -0.93      0.00
   -5    7   17      0.35      0.00
   -4    7   17     -0.68      0.00
   -3    7   17      0.45      0.00
   -2    7   17      0.97      0.00
   -1    7   17      1.04      0.00
    0    7   17     -3.28      0.00
    1    7   17      2.11      0.00
    2    7   17     -2.02      0.00
    3    7   17     -2.02      0.00
    4    7   17      0.20      0.00
    5    7   17     -1.88      0.00
    6    7   17     -0.19      0.00
   -7    8   17     -0.41      0.00
   -6    8   17      0.03      0.00
   -5    8   17      0.57      0.00
   -4    8   17     -1.06      0.00
   -3    8   17      0.19      0.00
   -2    8   17     -2.80      0.00
   -1    8   17     -1.58      0.00
    0    8   17     -3.03      0.00
    1    8   17      4.55      0.00
    2    8   17      0.44      0.00
    3    8   17      0.00      0.00
    4    8   17     -0.51      0.00
    5    8   17      0.91      0.00
   -6    9   17      0.99      0.00
   -5    9   17     -0.09      0.00
   -4    9   17     -0.76      0.00
   -3    9   17      0.27      0.00
   -2    9   17      0.06      0.00
   -1    9   17      0.71      0.00
    0    9   17     -1.80      0.00
    1    9   17      1.70      0.00
    2    9   17     -1.60      0.00
    3    9   17     -1.81      0.00
    4    9   17      0.49      0.00
    5    9   17     -0.55      0.00
   -6   10   17      0.04      0.00
   -5   10   17      0.18      0.00
   -4   10   17     -0.29      0.00
   -3   10   17      0.03      0.00
   -2   10   17     -4.02      0.00
   -1   10   17     -1.29      0.00
    0   10   17     -1.53      0.00
    1   10   17      4.21      0.00
    2   10   17     -0.93      0.00
    3   10   17      0.39      0.00
    4   10   17      0.66      0.00
   -5   11   17     -0.65      0.00
   -4   11   17     -0.05      0.00
   -3   11   17      0.30      0.00
   -2   11   17      0.35      0.00
   -1   11   17      1.49      0.00
    0   11   17     -0.35      0.00
    1   11   17     -0.13      0.00
    2   11   17     -0.49      0.00
    3   11   17     -0.28      0.00
    4   11   17      1.89      0.00
   -4   12   17     -0.27      0.00
   -3   12   17     -1.31      0.00
   -2   12   17     -5.17      0.00
   -1   12   17     -0.84      0.00
    0   12   17      1.13      0.00
    1   12   17      1.74      0.00
    2   12   17     -0.19      0.00
    3   12   17      0.44      0.00
   -3   13   17      0.08      0.00
   -2   13   17      0.56      0.00
   -1   13   17      2.73      0.00
    0   13   17     -0.14      0.00
    1   13   17     -2.66      0.00
   -8    0   18     -1.75      0.00
   -6    0   18      0.22      0.00
   -4    0   18     -1.68      0.00
   -2    0   18      1.59      0.00
    0    0   18      8.19      0.00
    2    0   18     -1.00      0.00
    4    0   18      1.31      0.00
    6    0   18     -0.67      0.00
   -8    1   18     -0.48      0.00
   -7    1   18     -0.87      0.00
   -6    1   18      0.11      0.00
   -5    1   18     -0.29      0.00
   -4    1   18     -0.34      0.00
   -3    1   18     -0.61      0.00
   -2    1   18      1.23      0.00
   -1    1   18     -2.04      0.00
    0    1   18      1.39      0.00
    1    1   18     -0.88      0.00
    2    1   18     -0.71      0.00
    3    1   18     -0.80      0.00
    4    1   18      0.11      0.00
    5    1   18     -0.58      0.00
    6    1   18      0.08      0.00
    7    1   18     -1.06      0.00
   -8    2   18     -1.51      0.00
   -7    2   18     -0.97      0.00
   -6    2   18     -0.40      0.00
   -5    2   18      0.72      0.00
   -4    2   18     -1.90      0.00
   -3    2   18      0.51      0.00
   -2    2   18      0.16      0.00
   -1    2   18     -1.40      0.00
    0    2   18      6.93      0.00
    1    2   18     -2.25      0.00
    2    2   18     -1.70      0.00
    3    2   18      1.05      0.00
    4    2   18      0.54      0.00
    5    2   18      0.22      0.00
    6    2   18     -0.41      0.00
   -8    3   18     -0.77      0.00
   -7    3   18      0.52      0.00
   -6    3   18      0.22      0.00
   -5    3   18     -0.31      0.00
   -4    3   18     -0.81      0.00
   -3    3   18      1.42      0.00
   -2    3   18      2.43      0.00
   -1    3   18     -0.18      0.00
    0    3   18      4.01      0.00
    1    3   18     -0.79      0.00
    2    3   18     -1.65      0.00
    3    3   18      0.73      0.00
    4    3   18     -0.20      0.00
    5    3   18      0.02      0.00
    6    3   18      0.02      0.00
   -8    4   18     -0.32      0.00
   -7    4   18     -0.99      0.00
   -6    4   18      0.16      0.00
   -5    4   18      1.32      0.00
   -4    4   18     -1.66      0.00
   -3    4   18      0.63      0.00
   -2    4   18     -2.23      0.00
   -1    4   18     -2.34      0.00
    0    4   18      5.01      0.00
    1    4   18     -2.85      0.00
    2    4   18     -1.27      0.00
    3    4   18      1.46      0.00
    4    4   18     -0.71      0.00
    5    4   18      0.81      0.00
    6    4   18      0.79      0.00
   -7    5   18      0.43      0.00
   -6    5   18      0.54      0.00
   -5    5   18     -0.65      0.00
   -4    5   18      0.30      0.00
   -3    5   18      2.23      0.00
   -2    5   18      2.33      0.00
   -1    5   18      2.30      0.00
    0    5   18      4.82      0.00
    1    5   18     -1.66      0.00
    2    5   18     -2.07      0.00
    3    5   18      0.80      0.00
    4    5   18      0.00      0.00
    5    5   18      0.42      0.00
    6    5   18     -0.76      0.00
   -7    6   18     -0.01      0.00
   -6    6   18      1.51      0.00
   -5    6   18      0.11      0.00
   -4    6   18     -0.28      0.00
   -3    6   18     -0.05      0.00
   -2    6   18     -1.84      0.00
   -1    6   18     -1.73      0.00
    0    6   18      3.79      0.00
    1    6   18     -2.09      0.00
    2    6   18      1.26      0.00
    3    6   18      1.58      0.00
    4    6   18     -0.57      0.00
    5    6   18      1.88      0.00
    6    6   18      1.03      0.00
   -7    7   18      0.29      0.00
   -6    7   18      0.31      0.00
   -5    7   18     -0.53      0.00
   -4    7   18      1.57      0.00
   -3    7   18      0.36      0.00
   -2    7   18      2.62      0.00
   -1    7   18      2.22      0.00
    0    7   18      3.88      0.00
    1    7   18     -3.55      0.00
    2    7   18     -1.38      0.00
    3    7   18      0.19      0.00
    4    7   18      0.87      0.00
    5    7   18     -0.37      0.00
   -6    8   18      0.04      0.00
   -5    8   18     -0.57      0.00
   -4    8   18      0.75      0.00
   -3    8   18     -0.22      0.00
   -2    8   18     -0.18      0.00
   -1    8   18     -1.18      0.00
    0    8   18      2.66      0.00
    1    8   18     -1.50      0.00
    2    8   18      2.12      0.00
    3    8   18      1.91      0.00
    4    8   18     -0.12      0.00
    5    8   18      1.21      0.00
   -6    9   18     -0.39      0.00
   -5    9   18     -0.04      0.00
   -4    9   18      0.95      0.00
   -3    9   18     -0.76      0.00
   -2    9   18      3.42      0.00
   -1    9   18      1.32      0.00
    0    9   18      2.66      0.00
    1    9   18     -4.62      0.00
    2    9   18      0.54      0.00
    3    9   18     -0.08      0.00
    4    9   18      0.33      0.00
   -5   10   18      0.27      0.00
   -4   10   18      0.55      0.00
   -3   10   18     -0.05      0.00
   -2   10   18     -0.35      0.00
   -1   10   18     -1.32      0.00
    0   10   18      1.28      0.00
    1   10   18     -0.76      0.00
    2   10   18      0.87      0.00
    3   10   18      1.38      0.00
    4   10   18     -1.33      0.00
   -5   11   18      0.12      0.00
   -4   11   18      0.38      0.00
   -3   11   18      0.12      0.00
   -2   11   18      4.75      0.00
   -1   11   18      1.34      0.00
    0   11   18      0.34      0.00
    1   11   18     -3.22      0.00
    2   11   18      1.08      0.00
    3   11   18     -0.24      0.00
   -4   12   18      0.23      0.00
   -3   12   18     -0.10      0.00
   -2   12   18     -0.76      0.00
   -1   12   18     -2.21      0.00
    0   12   18      0.27      0.00
    1   12   18      1.41      0.00
    2   12   18      0.04      0.00
   -2   13   18      4.50      0.00
   -1   13   18     -0.01      0.00
    0   13   18     -1.76      0.00
   -7    0   19      0.51      0.00
   -5    0   19      0.53      0.00
   -3    0   19      0.80      0.00
   -1    0   19      1.78      0.00
    1    0   19      0.73      0.00
    3    0   19      0.70      0.00
    5    0   19      0.92      0.00
   -8    1   19      2.05      0.00
   -7    1   19      0.69      0.00
   -6    1   19     -0.15      0.00
   -5    1   19     -0.18      0.00
   -4    1   19      1.54      0.00
   -3    1   19     -0.18      0.00
   -2    1   19     -0.86      0.00
   -1    1   19      0.80      0.00
    0    1   19     -6.53      0.00
    1    1   19      0.97      0.00
    2    1   19      0.90      0.00
    3    1   19     -0.57      0.00
    4    1   19     -0.95      0.00
    5    1   19     -0.04      0.00
    6    1   19      0.59      0.00
   -8    2   19      0.58      0.00
   -7    2   19     -0.41      0.00
   -6    2   19     -0.42      0.00
   -5    2   19      0.38      0.00
   -4    2   19      0.64      0.00
   -3    2   19     -0.30      0.00
   -2    2   19     -2.02      0.00
   -1    2   19      1.10      0.00
    0    2   19     -2.49      0.00
    1    2   19      0.80      0.00
    2    2   19      1.43      0.00
    3    2   19     -0.37      0.00
    4    2   19      0.25      0.00
    5    2   19      0.56      0.00
    6    2   19      0.10      0.00
   -8    3   19      1.08      0.00
   -7    3   19      1.38      0.00
   -6    3   19      0.42      0.00
   -5    3   19     -1.21      0.00
   -4    3   19      1.94      0.00
   -3    3   19     -0.77      0.00
   -2    3   19      1.09      0.00
   -1    3   19      2.31      0.00
    0    3   19     -5.25      0.00
    1    3   19      2.35      0.00
    2    3   19      1.86      0.00
    3    3   19     -1.28      0.00
    4    3   19      0.01      0.00
    5    3   19     -0.21      0.00
    6    3   19     -0.14      0.00
   -7    4   19     -0.73      0.00
   -6    4   19     -0.47      0.00
   -5    4   19      0.45      0.00
   -4    4   19      0.48      0.00
   -3    4   19     -2.13      0.00
   -2    4   19     -2.30      0.00
   -1    4   19     -1.15      0.00
    0    4   19     -4.51      0.00
    1    4   19      1.19      0.00
    2    4   19      2.11      0.00
    3    4   19     -1.07      0.00
    4    4   19      0.38      0.00
    5    4   19     -0.13      0.00
    6    4   19      0.60      0.00
   -7    5   19      0.79      0.00
   -6    5   19     -1.17      0.00
   -5    5   19     -1.04      0.00
   -4    5   19      1.40      0.00
   -3    5   19     -0.58      0.00
   -2    5   19      2.29      0.00
   -1    5   19      2.38      0.00
    0    5   19     -4.15      0.00
    1    5   19      2.21      0.00
    2    5   19      0.12      0.00
    3    5   19     -1.26      0.00
    4    5   19      0.58      0.00
    5    5   19     -1.24      0.00
    6    5   19     -1.26      0.00
   -7    6   19     -0.06      0.00
   -6    6   19     -0.57      0.00
   -5    6   19      0.49      0.00
   -4    6   19     -1.34      0.00
   -3    6   19     -1.42      0.00
   -2    6   19     -2.38      0.00
   -1    6   19     -2.54      0.00
    0    6   19     -4.52      0.00
    1    6   19      2.43      0.00
    2    6   19      2.06      0.00
    3    6   19     -0.34      0.00
    4    6   19     -0.64      0.00
    5    6   19     -0.07      0.00
   -6    7   19     -1.31      0.00
   -5    7   19      0.59      0.00
   -4    7   19     -0.02      0.00
   -3    7   19      0.14      0.00
   -2    7   19      0.77      0.00
   -1    7   19      1.68      0.00
    0    7   19     -3.31      0.00
    1    7   19      1.25      0.00
    2    7   19     -2.09      0.00
    3    7   19     -1.38      0.00
    4    7   19      0.05      0.00
    5    7   19     -1.63      0.00
   -6    8   19      0.13      0.00
   -5    8   19      0.02      0.00
   -4    8   19     -1.70      0.00
   -3    8   19      0.74      0.00
   -2    8   19     -3.08      0.00
   -1    8   19     -1.67      0.00
    0    8   19     -3.43      0.00
    1    8   19      4.05      0.00
    2    8   19      0.31      0.00
    3    8   19      0.05      0.00
    4    8   19     -1.07      0.00
   -6    9   19      0.91      0.00
   -5    9   19      0.39      0.00
   -4    9   19     -0.69      0.00
   -3    9   19     -0.01      0.00
   -2    9   19      0.08      0.00
   -1    9   19      1.62      0.00
    0    9   19     -2.32      0.00
    1    9   19      0.81      0.00
    2    9   19     -1.44      0.00
    3    9   19     -1.75      0.00
    4    9   19      0.51      0.00
   -5   10   19     -0.25      0.00
   -4   10   19     -0.73      0.00
   -3   10   19      0.92      0.00
   -2   10   19     -3.97      0.00
   -1   10   19     -1.44      0.00
    0   10   19     -1.67      0.00
    1   10   19      4.06      0.00
    2   10   19     -1.33      0.00
    3   10   19      0.08      0.00
   -4   11   19     -0.54      0.00
   -3   11   19     -0.06      0.00
   -2   11   19      0.86      0.00
   -1   11   19      1.80      0.00
    0   11   19     -0.94      0.00
    1   11   19     -0.19      0.00
    2   11   19     -0.18      0.00
   -3   12   19     -0.27      0.00
   -2   12   19     -4.64      0.00
   -1   12   19     -0.93      0.00
    0   12   19      0.70      0.00
    1   12   19      2.06      0.00
   -6    0   20      0.35      0.00
   -4    0   20     -1.11      0.00
   -2    0   20      0.71      0.00
    0    0   20      5.47      0.00
    2    0   20     -0.02      0.00
    4    0   20      0.88      0.00
    6    0   20     -0.51      0.00
   -7    1   20      0.67      0.00
   -6    1   20      0.45      0.00
   -5    1   20     -0.66      0.00
   -4    1   20     -0.18      0.00
   -3    1   20     -0.41      0.00
   -2    1   20      1.03      0.00
   -1    1   20     -1.45      0.00
    0    1   20      1.07      0.00
    1    1   20     -0.70      0.00
    2    1   20     -0.85      0.00
    3    1   20     -0.10      0.00
    4    1   20     -0.23      0.00
    5    1   20     -1.03      0.00
    6    1   20     -0.06      0.00
   -7    2   20     -1.31      0.00
   -6    2   20     -0.43      0.00
   -5    2   20      0.46      0.00
   -4    2   20     -1.57      0.00
   -3    2   20      0.44      0.00
   -2    2   20     -0.05      0.00
   -1    2   20     -1.84      0.00
    0    2   20      4.95      0.00
    1    2   20     -1.39      0.00
    2    2   20     -1.22      0.00
    3    2   20      0.98      0.00
    4    2   20      0.48      0.00
    5    2   20     -0.09      0.00
    6    2   20     -0.32      0.00
   -7    3   20      1.24      0.00
   -6    3   20      0.64      0.00
   -5    3   20     -0.43      0.00
   -4    3   20     -0.63      0.00
   -3    3   20      1.24      0.00
   -2    3   20      2.08      0.00
   -1    3   20     -0.16      0.00
    0    3   20      3.44      0.00
    1    3   20     -1.09      0.00
    2    3   20     -1.91      0.00
    3    3   20      1.11      0.00
    4    3   20     -0.63      0.00
    5    3   20     -0.41      0.00
    6    3   20     -0.45      0.00
   -7    4   20     -1.38      0.00
   -6    4   20      0.19      0.00
   -5    4   20      1.46      0.00
   -4    4   20     -2.05      0.00
   -3    4   20      0.96      0.00
   -2    4   20     -1.80      0.00
   -1    4   20     -2.80      0.00
    0    4   20      4.17      0.00
    1    4   20     -2.11      0.00
    2    4   20     -1.29      0.00
    3    4   20      1.19      0.00
    4    4   20     -0.24      0.00
    5    4   20      0.42      0.00
   -7    5   20      0.29      0.00
   -6    5   20      0.61      0.00
   -5    5   20     -0.40      0.00
   -4    5   20      0.53      0.00
   -3    5   20      2.21      0.00
   -2    5   20      2.16      0.00
   -1    5   20      2.04      0.00
    0    5   20      4.65      0.00
    1    5   20     -1.77      0.00
    2    5   20     -2.27      0.00
    3    5   20      0.71      0.00
    4    5   20     -0.01      0.00
    5    5   20      0.04      0.00
   -6    6   20      1.83      0.00
   -5    6   20      0.16      0.00
   -4    6   20     -1.14      0.00
   -3    6   20      0.23      0.00
   -2    6   20     -1.61      0.00
   -1    6   20     -2.18      0.00
    0    6   20      3.70      0.00
    1    6   20     -1.28      0.00
    2    6   20      1.24      0.00
    3    6   20      0.85      0.00
    4    6   20     -0.08      0.00
    5    6   20      1.47      0.00
   -6    7   20      0.39      0.00
   -5    7   20     -0.08      0.00
   -4    7   20      2.00      0.00
   -3    7   20      0.23      0.00
   -2    7   20      2.79      0.00
   -1    7   20      2.25      0.00
    0    7   20      3.92      0.00
    1    7   20     -3.10      0.00
    2    7   20     -1.17      0.00
    3    7   20     -0.10      0.00
    4    7   20      1.16      0.00
   -6    8   20      0.37      0.00
   -5    8   20     -0.84      0.00
   -4    8   20      0.25      0.00
   -3    8   20     -0.15      0.00
   -2    8   20     -0.08      0.00
   -1    8   20     -1.92      0.00
    0    8   20      3.21      0.00
    1    8   20     -0.42      0.00
    2    8   20      1.91      0.00
    3    8   20      1.23      0.00
    4    8   20      0.15      0.00
   -5    9   20      0.26      0.00
   -4    9   20      1.26      0.00
   -3    9   20     -1.37      0.00
   -2    9   20      3.46      0.00
   -1    9   20      1.49      0.00
    0    9   20      2.49      0.00
    1    9   20     -3.97      0.00
    2    9   20      1.03      0.00
    3    9   20     -0.19      0.00
   -4   10   20      0.66      0.00
   -3   10   20      0.19      0.00
   -2   10   20     -0.55      0.00
   -1   10   20     -1.90      0.00
    0   10   20      2.03      0.00
    1   10   20     -0.23      0.00
    2   10   20      0.46      0.00
    3   10   20      1.44      0.00
   -3   11   20     -0.78      0.00
   -2   11   20      4.00      0.00
   -1   11   20      1.47      0.00
    0   11   20      0.51      0.00
    1   11   20     -3.03      0.00
    2   11   20      1.42      0.00
   -1   12   20     -1.85      0.00
   -7    0   21     -1.45      0.00
   -5    0   21      0.87      0.00
   -3    0   21      0.58      0.00
   -1    0   21      1.50      0.00
    1    0   21      0.60      0.00
    3    0   21      0.38      0.00
    5    0   21      1.24      0.00
   -7    1   21      0.76      0.00
   -6    1   21      0.23      0.00
   -5    1   21      0.11      0.00
   -4    1   21      0.90      0.00
   -3    1   21     -0.12      0.00
   -2    1   21     -0.22      0.00
   -1    1   21      1.01      0.00
    0    1   21     -4.22      0.00
    1    1   21      0.45      0.00
    2    1   21     -0.18      0.00
    3    1   21     -0.48      0.00
    4    1   21     -0.60      0.00
    5    1   21      0.13      0.00
   -7    2   21     -1.79      0.00
   -6    2   21     -0.84      0.00
   -5    2   21      0.64      0.00
   -4    2   21      0.17      0.00
   -3    2   21     -0.16      0.00
   -2    2   21     -1.37      0.00
   -1    2   21      1.04      0.00
    0    2   21     -2.10      0.00
    1    2   21      0.96      0.00
    2    2   21      1.47      0.00
    3    2   21     -0.61      0.00
    4    2   21      0.64      0.00
    5    2   21      0.88      0.00
   -7    3   21      1.50      0.00
   -6    3   21      0.67      0.00
   -5    3   21     -0.91      0.00
   -4    3   21      1.85      0.00
   -3    3   21     -0.79      0.00
   -2    3   21      0.80      0.00
   -1    3   21      2.72      0.00
    0    3   21     -3.76      0.00
    1    3   21      1.50      0.00
    2    3   21      1.38      0.00
    3    3   21     -1.10      0.00
    4    3   21     -0.12      0.00
    5    3   21      0.12      0.00
   -7    4   21     -1.06      0.00
   -6    4   21     -0.64      0.00
   -5    4   21      0.37      0.00
   -4    4   21      0.07      0.00
   -3    4   21     -1.97      0.00
   -2    4   21     -1.92      0.00
   -1    4   21     -0.87      0.00
    0    4   21     -4.11      0.00
    1    4   21      1.57      0.00
    2    4   21      2.10      0.00
    3    4   21     -1.10      0.00
    4    4   21      0.64      0.00
    5    4   21      0.33      0.00
   -6    5   21     -1.19      0.00
   -5    5   21     -0.99      0.00
   -4    5   21      2.12      0.00
   -3    5   21     -0.71      0.00
   -2    5   21      1.90      0.00
   -1    5   21      2.70      0.00
    0    5   21     -3.64      0.00
    1    5   21      1.43      0.00
    2    5   21      0.02      0.00
    3    5   21     -0.73      0.00
    4    5   21      0.05      0.00
    5    5   21     -0.83      0.00
   -6    6   21     -0.67      0.00
   -5    6   21      0.12      0.00
   -4    6   21     -1.59      0.00
   -3    6   21     -1.60      0.00
   -2    6   21     -2.45      0.00
   -1    6   21     -2.42      0.00
    0    6   21     -4.18      0.00
    1    6   21      2.40      0.00
    2    6   21      1.67      0.00
    3    6   21     -0.14      0.00
    4    6   21     -0.56      0.00
   -6    7   21     -1.54      0.00
   -5    7   21      0.68      0.00
   -4    7   21      0.72      0.00
   -3    7   21      0.17      0.00
   -2    7   21      0.74      0.00
   -1    7   21      2.04      0.00
    0    7   21     -3.74      0.00
    1    7   21      0.18      0.00
    2    7   21     -1.81      0.00
    3    7   21     -0.44      0.00
    4    7   21     -0.46      0.00
   -5    8   21     -0.16      0.00
   -4    8   21     -1.75      0.00
   -3    8   21      0.85      0.00
   -2    8   21     -3.20      0.00
   -1    8   21     -1.89      0.00
    0    8   21     -2.84      0.00
    1    8   21      3.36      0.00
    2    8   21     -0.43      0.00
    3    8   21      0.37      0.00
   -4    9   21     -0.44      0.00
   -3    9   21     -0.02      0.00
   -2    9   21      0.11      0.00
   -1    9   21      2.13      0.00
    0    9   21     -3.14      0.00
    1    9   21     -0.11      0.00
    2    9   21     -0.95      0.00
    3    9   21     -1.15      0.00
   -3   10   21      1.42      0.00
   -2   10   21     -3.39      0.00
   -1   10   21     -1.54      0.00
    0   10   21     -1.35      0.00
    1   10   21      3.26      0.00
    2   10   21     -1.73      0.00
   -2   11   21      0.98      0.00
   -1   11   21      1.73      0.00
    0   11   21     -1.41      0.00
   -6    0   22     -0.47      0.00
   -4    0   22     -0.40      0.00
   -2    0   22      0.00      0.00
    0    0   22      3.33      0.00
    2    0   22      1.24      0.00
    4    0   22      0.55      0.00
   -7    1   22      2.32      0.00
   -6    1   22      0.63      0.00
   -5    1   22     -0.84      0.00
   -4    1   22      0.21      0.00
   -3    1   22     -0.52      0.00
   -2    1   22      0.45      0.00
   -1    1   22     -1.37      0.00
    0    1   22      0.92      0.00
    1    1   22     -0.73      0.00
    2    1   22     -0.77      0.00
    3    1   22     -0.24      0.00
    4    1   22     -0.39      0.00
    5    1   22     -1.11      0.00
   -6    2   22     -1.03      0.00
   -5    2   22     -0.04      0.00
   -4    2   22     -1.08      0.00
   -3    2   22      0.35      0.00
   -2    2   22     -0.17      0.00
   -1    2   22     -2.06      0.00
    0    2   22      3.10      0.00
    1    2   22     -0.62      0.00
    2    2   22     -0.25      0.00
    3    2   22      0.72      0.00
    4    2   22      0.34      0.00
    5    2   22     -0.27      0.00
   -6    3   22      0.79      0.00
   -5    3   22     -0.47      0.00
   -4    3   22      0.08      0.00
   -3    3   22      0.83      0.00
   -2    3   22      1.35      0.00
   -1    3   22     -0.30      0.00
    0    3   22      3.04      0.00
    1    3   22     -1.44      0.00
    2    3   22     -1.71      0.00
    3    3   22      0.98      0.00
    4    3   22     -0.90      0.00
   -6    4   22     -0.09      0.00
   -5    4   22      1.05      0.00
   -4    4   22     -2.28      0.00
   -3    4   22      0.81      0.00
   -2    4   22     -1.33      0.00
   -1    4   22     -3.01      0.00
    0    4   22      3.08      0.00
    1    4   22     -1.27      0.00
    2    4   22     -0.82      0.00
    3    4   22      0.80      0.00
    4    4   22      0.03      0.00
   -6    5   22      0.60      0.00
   -5    5   22     -0.13      0.00
   -4    5   22      0.87      0.00
   -3    5   22      2.24      0.00
   -2    5   22      2.10      0.00
   -1    5   22      1.80      0.00
    0    5   22      4.06      0.00
    1    5   22     -2.14      0.00
    2    5   22     -1.73      0.00
    3    5   22      0.65      0.00
    4    5   22     -0.31      0.00
   -5    6   22      0.00      0.00
   -4    6   22     -1.81      0.00
   -3    6   22      0.09      0.00
   -2    6   22     -1.50      0.00
   -1    6   22     -2.21      0.00
    0    6   22      3.72      0.00
    1    6   22     -0.32      0.00
    2    6   22      1.08      0.00
    3    6   22      0.07      0.00
    4    6   22      0.44      0.00
   -5    7   22      0.07      0.00
   -4    7   22      1.85      0.00
   -3    7   22      0.53      0.00
   -2    7   22      2.91      0.00
   -1    7   22      2.38      0.00
    0    7   22      3.00      0.00
    1    7   22     -2.82      0.00
    2    7   22     -0.19      0.00
    3    7   22     -0.28      0.00
   -4    8   22     -0.15      0.00
   -3    8   22     -0.27      0.00
   -2    8   22     -0.20      0.00
   -1    8   22     -1.99      0.00
    0    8   22      3.93      0.00
    1    8   22      0.60      0.00
    2    8   22      1.31      0.00
    3    8   22      0.28      0.00
   -4    9   22      0.92      0.00
   -3    9   22     -1.36      0.00
   -2    9   22      3.14      0.00
   -1    9   22      1.67      0.00
    0    9   22      1.62      0.00
    1    9   22     -2.97      0.00
    2    9   22      1.72      0.00
   -2   10   22     -0.51      0.00
   -1   10   22     -1.93      0.00
    0   10   22      2.54      0.00
   -5    0   23      0.78      0.00
   -3    0   23      0.81      0.00
   -1    0   23      1.33      0.00
    1    0   23      0.63      0.00
    3    0   23      0.82      0.00
   -6    1   23      1.16      0.00
   -5    1   23      0.42      0.00
   -4    1   23      0.36      0.00
   -3    1   23     -0.07      0.00
   -2    1   23      0.15      0.00
   -1    1   23      1.07      0.00
    0    1   23     -2.42      0.00
    1    1   23      0.03      0.00
    2    1   23     -1.27      0.00
    3    1   23     -0.23      0.00
    4    1   23     -0.46      0.00
   -6    2   23     -0.83      0.00
   -5    2   23      0.59      0.00
   -4    2   23     -0.56      0.00
   -3    2   23      0.34      0.00
   -2    2   23     -0.48      0.00
   -1    2   23      0.95      0.00
    0    2   23     -1.84      0.00
    1    2   23      1.15      0.00
    2    2   23      1.17      0.00
    3    2   23     -0.18      0.00
    4    2   23      0.71      0.00
   -6    3   23      1.16      0.00
   -5    3   23     -0.28      0.00
   -4    3   23      1.62      0.00
   -3    3   23     -0.49      0.00
   -2    3   23      0.52      0.00
   -1    3   23      2.76      0.00
    0    3   23     -2.27      0.00
    1    3   23      0.65      0.00
    2    3   23      0.56      0.00
    3    3   23     -0.62      0.00
    4    3   23     -0.14      0.00
   -6    4   23     -0.49      0.00
   -5    4   23      0.18      0.00
   -4    4   23     -0.57      0.00
   -3    4   23     -1.57      0.00
   -2    4   23     -1.59      0.00
   -1    4   23     -0.71      0.00
    0    4   23     -3.44      0.00
    1    4   23      2.02      0.00
    2    4   23      1.48      0.00
    3    4   23     -0.93      0.00
    4    4   23      0.87      0.00
   -5    5   23     -0.54      0.00
   -4    5   23      2.40      0.00
   -3    5   23     -0.34      0.00
   -2    5   23      1.56      0.00
   -1    5   23      2.55      0.00
    0    5   23     -3.03      0.00
    1    5   23      0.52      0.00
    2    5   23     -0.16      0.00
    3    5   23     -0.15      0.00
   -5    6   23     -0.08      0.00
   -4    6   23     -1.47      0.00
   -3    6   23     -1.84      0.00
   -2    6   23     -2.57      0.00
   -1    6   23     -2.34      0.00
    0    6   23     -3.06      0.00
    1    6   23      2.61      0.00
    2    6   23      0.58      0.00
    3    6   23     -0.17      0.00
   -4    7   23      1.02      0.00
   -3    7   23      0.34      0.00
   -2    7   23      0.85      0.00
   -1    7   23      1.68      0.00
    0    7   23     -4.10      0.00
    1    7   23     -0.72      0.00
    2    7   23     -1.25      0.00
   -4    8   23     -1.16      0.00
   -3    8   23      0.45      0.00
   -2    8   23     -2.99      0.00
   -1    8   23     -2.09      0.00
    0    8   23     -1.58      0.00
    1    8   23      2.66      0.00
    2    8   23     -1.41      0.00
   -2    9   23      0.15      0.00
   -1    9   23      1.85      0.00
    0    9   23     -3.54      0.00
   -4    0   24     -0.12      0.00
   -2    0   24     -0.24      0.00
    0    0   24      1.79      0.00
    2    0   24      2.06      0.00
    4    0   24      0.57      0.00
   -5    1   24     -0.50      0.00
   -4    1   24      0.61      0.00
   -3    1   24     -0.96      0.00
   -2    1   24     -0.12      0.00
   -1    1   24     -1.04      0.00
    0    1   24      0.81      0.00
    1    1   24     -0.86      0.00
    2    1   24     -0.55      0.00
    3    1   24     -0.76      0.00
   -5    2   24     -0.50      0.00
   -4    2   24     -0.76      0.00
   -3    2   24      0.13      0.00
   -2    2   24     -0.12      0.00
   -1    2   24     -1.95      0.00
    0    2   24      1.58      0.00
    1    2   24      0.03      0.00
    2    2   24      0.60      0.00
    3    2   24      0.19      0.00
   -5    3   24     -0.23      0.00
   -4    3   24      0.82      0.00
   -3    3   24      0.18      0.00
   -2    3   24      0.71      0.00
   -1    3   24     -0.20      0.00
    0    3   24      2.47      0.00
    1    3   24     -1.72      0.00
    2    3   24     -1.11      0.00
    3    3   24      0.55      0.00
   -5    4   24      0.40      0.00
   -4    4   24     -2.12      0.00
   -3    4   24      0.26      0.00
   -2    4   24     -0.92      0.00
   -1    4   24     -2.69      0.00
    0    4   24      1.95      0.00
    1    4   24     -0.39      0.00
    2    4   24     -0.27      0.00
    3    4   24      0.22      0.00
   -5    5   24      0.12      0.00
   -4    5   24      1.02      0.00
   -3    5   24      2.03      0.00
   -2    5   24      2.15      0.00
   -1    5   24      1.60      0.00
    0    5   24      2.90      0.00
    1    5   24     -2.51      0.00
    2    5   24     -0.68      0.00
    3    5   24      0.65      0.00
   -4    6   24     -1.81      0.00
   -3    6   24     -0.22      0.00
   -2    6   24     -1.34      0.00
   -1    6   24     -1.64      0.00
    0    6   24      3.46      0.00
    1    6   24      0.48      0.00
    2    6   24      0.81      0.00
   -3    7   24      0.93      0.00
   -2    7   24      2.76      0.00
   -1    7   24      2.36      0.00
    0    7   24      1.59      0.00
    1    7   24     -2.58      0.00
   -2    8   24     -0.33      0.00
   -1    8   24     -1.29      0.00
    0    8   24      4.02      0.00
   -5    0   25      0.22      0.00
   -3    0   25      1.17      0.00
   -1    0   25      0.82      0.00
    1    0   25      0.82      0.00
    3    0   25      1.14      0.00
   -5    1   25      0.55      0.00
   -4    1   25      0.32      0.00
   -3    1   25      0.01      0.00
   -2    1   25      0.10      0.00
   -1    1   25      0.92      0.00
    0    1   25     -1.13      0.00
    1    1   25     -0.25      0.00
    2    1   25     -1.74      0.00
    3    1   25      0.10      0.00
   -5    2   25      0.15      0.00
   -4    2   25     -1.04      0.00
   -3    2   25      0.89      0.00
   -2    2   25      0.17      0.00
   -1    2   25      0.57      0.00
    0    2   25     -1.45      0.00
    1    2   25      1.30      0.00
    2    2   25      0.70      0.00
    3    2   25      0.25      0.00
   -4    3   25      1.33      0.00
   -3    3   25     -0.01      0.00
   -2    3   25      0.23      0.00
   -1    3   25      2.32      0.00
    0    3   25     -1.00      0.00
    1    3   25     -0.05      0.00
    2    3   25     -0.07      0.00
   -4    4   25     -0.90      0.00
   -3    4   25     -0.98      0.00
   -2    4   25     -1.41      0.00
   -1    4   25     -0.61      0.00
    0    4   25     -2.40      0.00
    1    4   25      2.20      0.00
    2    4   25      0.61      0.00
   -4    5   25      2.03      0.00
   -3    5   25      0.19      0.00
   -2    5   25      1.14      0.00
   -1    5   25      1.87      0.00
    0    5   25     -2.19      0.00
    1    5   25     -0.22      0.00
    2    5   25     -0.30      0.00
   -3    6   25     -1.81      0.00
   -2    6   25     -2.49      0.00
   -1    6   25     -2.00      0.00
    0    6   25     -1.65      0.00
    1    6   25      2.56      0.00
   -2    7   25      0.80      0.00
   -1    7   25      0.78      0.00
    0    7   25     -3.70      0.00
   -4    0   26     -0.36      0.00
   -2    0   26     -0.04      0.00
    0    0   26      0.79      0.00
    2    0   26      2.05      0.00
   -4    1   26      0.70      0.00
   -3    1   26     -1.22      0.00
   -2    1   26     -0.42      0.00
   -1    1   26     -0.51      0.00
    0    1   26      0.59      0.00
    1    1   26     -1.00      0.00
    2    1   26     -0.29      0.00
   -4    2   26     -0.70      0.00
   -3    2   26     -0.11      0.00
   -2    2   26      0.07      0.00
   -1    2   26     -1.50      0.00
    0    2   26      0.51      0.00
    1    2   26      0.39      0.00
    2    2   26      0.89      0.00
   -3    3   26     -0.34      0.00
   -2    3   26      0.38      0.00
   -1    3   26     -0.09      0.00
    0    3   26      1.65      0.00
    1    3   26     -1.68      0.00
   -3    4   26     -0.31      0.00
   -2    4   26     -0.51      0.00
   -1    4   26     -1.95      0.00
    0    4   26      0.89      0.00
    1    4   26      0.21      0.00
   -2    5   26      2.04      0.00
   -1    5   26      1.11      0.00
    0    5   26      1.60      0.00
   -1    0   27      0.31      0.00
   -2    1   27     -0.13      0.00
   -1    1   27      0.62      0.00
    0    1   27     -0.40      0.00
   -2    2   27      0.39      0.00
   -1    2   27      0.30      0.00
    0    2   27     -0.85      0.00
   -1    3   27      1.56      0.00
   11    1    0      0.01      0.00
   11    2    0      0.46      0.00
   11    3    0      0.39      0.00
   11    4    0      0.45      0.00
   10    5    0      0.09      0.00
   11    5    0      0.10      0.00
   10    6    0      0.42      0.00
   11    6    0      0.06      0.00
   10    7    0      0.15      0.00
   10    8    0     -0.06      0.00
    9    9    0      0.22      0.00
   10    9    0      0.05      0.00
    9   10    0     -0.28      0.00
   10   10    0     -0.12      0.00
    9   11    0     -0.25      0.00
    8   12    0     -0.11      0.00
    9   12    0      0.09      0.00
    7   13    0      0.73      0.00
    8   13    0     -0.45      0.00
    7   14    0     -0.06      0.00
    8   14    0      0.12      0.00
    6   15    0      1.51      0.00
    7   15    0      0.65      0.00
    5   16    0     -0.70      0.00
    6   16    0      0.35      0.00
    3   17    0     -0.57      0.00
    4   17    0      0.08      0.00
    5   17    0      0.26      0.00
    6   17    0      0.66      0.00
    0   18    0      0.08      0.00
    1   18    0      0.79      0.00
    2   18    0      0.03      0.00
    3   18    0      0.16      0.00
    4   18    0     -0.02      0.00
  -11    0    1      0.06      0.00
   11    0    1      0.17      0.00
  -11    1    1      0.31      0.00
   11    1    1     -0.17      0.00
  -11    2    1     -0.19      0.00
   11    2    1     -0.28      0.00
  -11    3    1      0.49      0.00
   11    3    1     -0.45      0.00
  -11    4    1     -0.11      0.00
   10    4    1      0.28      0.00
   11    4    1     -0.46      0.00
  -11    5    1      0.18      0.00
  -10    5    1     -0.69      0.00
   10    5    1     -0.57      0.00
   11    5    1     -0.29      0.00
  -11    6    1      0.18      0.00
  -10    6    1      0.14      0.00
   10    6    1     -0.09      0.00
   11    6    1     -0.12      0.00
  -10    7    1     -0.14      0.00
   10    7    1     -0.10      0.00
  -10    8    1      0.01      0.00
   10    8    1     -0.20      0.00
  -10    9    1      0.02      0.00
   -9    9    1     -0.69      0.00
    9    9    1      0.41      0.00
   10    9    1      0.23      0.00
  -10   10    1     -0.03      0.00
   -9   10    1      0.07      0.00
    9   10    1     -0.10      0.00
   10   10    1      0.08      0.00
   -9   11    1     -0.04      0.00
    8   11    1      0.41      0.00
    9   11    1      0.05      0.00
   -9   12    1      0.30      0.00
   -8   12    1     -0.71      0.00
    8   12    1     -0.40      0.00
    9   12    1      0.27      0.00
   -8   13    1     -0.03      0.00
   -7   13    1      0.33      0.00
    7   13    1      0.25      0.00
    8   13    1      0.03      0.00
   -8   14    1     -0.75      0.00
   -7   14    1     -0.72      0.00
    7   14    1     -0.95      0.00
    8   14    1      0.18      0.00
   -7   15    1      0.02      0.00
   -6   15    1     -0.42      0.00
    6   15    1     -0.70      0.00
    7   15    1      0.17      0.00
   -6   16    1      1.15      0.00
   -5   16    1     -0.27      0.00
    5   16    1     -0.29      0.00
    6   16    1     -1.18      0.00
   -6   17    1     -0.08      0.00
   -5   17    1     -0.64      0.00
   -4   17    1      0.13      0.00
   -3   17    1      0.32      0.00
    3   17    1     -0.50      0.00
    4   17    1      0.78      0.00
    5   17    1      0.34      0.00
   -4   18    1      0.37      0.00
   -3   18    1      0.75      0.00
   -2   18    1     -0.77      0.00
   -1   18    1      0.18      0.00
    0   18    1     -0.50      0.00
    1   18    1      0.03      0.00
    2   18    1      0.66      0.00
    3   18    1      0.12      0.00
    4   18    1      0.09      0.00
  -11    1    2      0.08      0.00
   11    1    2     -0.08      0.00
  -11    2    2     -0.40      0.00
   11    2    2      0.14      0.00
  -11    3    2      0.11      0.00
   11    3    2      0.49      0.00
  -11    4    2     -0.19      0.00
   10    4    2      0.66      0.00
   11    4    2      0.34      0.00
  -11    5    2     -0.24      0.00
  -10    5    2     -0.20      0.00
   10    5    2     -0.27      0.00
   11    5    2      0.39      0.00
  -11    6    2      0.01      0.00
  -10    6    2      0.29      0.00
   10    6    2      0.21      0.00
   11    6    2      0.02      0.00
  -10    7    2      0.09      0.00
   10    7    2      0.15      0.00
  -10    8    2      0.04      0.00
   10    8    2     -0.14      0.00
  -10    9    2      0.07      0.00
   -9    9    2      0.22      0.00
    9    9    2      0.32      0.00
   10    9    2      0.10      0.00
  -10   10    2      0.22      0.00
   -9   10    2      0.56      0.00
    9   10    2     -0.32      0.00
   -9   11    2     -0.32      0.00
    8   11    2      1.08      0.00
    9   11    2      0.02      0.00
   -9   12    2     -0.15      0.00
   -8   12    2     -0.25      0.00
    8   12    2     -0.49      0.00
    9   12    2     -0.05      0.00
   -8   13    2      1.27      0.00
   -7   13    2      0.39      0.00
    7   13    2      0.77      0.00
    8   13    2      0.37      0.00
   -8   14    2      0.09      0.00
   -7   14    2     -0.22      0.00
    7   14    2     -0.49      0.00
    8   14    2     -0.02      0.00
   -7   15    2      0.34      0.00
   -6   15    2     -1.21      0.00
    6   15    2      1.48      0.00
    7   15    2      0.78      0.00
   -6   16    2      0.10      0.00
   -5   16    2      0.88      0.00
    5   16    2     -0.41      0.00
    6   16    2      0.60      0.00
   -6   17    2     -0.57      0.00
   -5   17    2      0.11      0.00
   -4   17    2     -0.69      0.00
   -3   17    2     -1.11      0.00
    3   17    2      0.37      0.00
    4   17    2     -0.20      0.00
    5   17    2      0.12      0.00
   -4   18    2      0.38      0.00
   -3   18    2     -0.24      0.00
   -2   18    2     -0.22      0.00
   -1   18    2     -0.81      0.00
    0   18    2     -0.03      0.00
    1   18    2      0.59      0.00
    2   18    2     -0.08      0.00
    3   18    2      0.11      0.00
    4   18    2     -0.68      0.00
  -11    0    3     -0.15      0.00
   11    0    3      0.30      0.00
  -11    1    3      0.19      0.00
   11    1    3      0.12      0.00
  -11    2    3     -0.13      0.00
   11    2    3     -0.12      0.00
  -11    3    3      0.14      0.00
   10    3    3     -1.02      0.00
   11    3    3     -0.06      0.00
  -11    4    3      0.17      0.00
   10    4    3      0.64      0.00
   11    4    3     -0.47      0.00
  -11    5    3     -0.09      0.00
  -10    5    3     -0.30      0.00
   10    5    3     -0.17      0.00
   11    5    3     -0.17      0.00
  -11    6    3      0.29      0.00
  -10    6    3     -0.06      0.00
   10    6    3      0.21      0.00
  -10    7    3      0.02      0.00
   10    7    3      0.07      0.00
  -10    8    3     -0.22      0.00
    9    8    3     -0.14      0.00
   10    8    3     -0.19      0.00
  -10    9    3     -0.24      0.00
   -9    9    3     -1.28      0.00
    9    9    3      0.63      0.00
   10    9    3      0.20      0.00
  -10   10    3     -0.03      0.00
   -9   10    3      0.15      0.00
    9   10    3     -0.40      0.00
   -9   11    3     -0.20      0.00
    8   11    3      1.31      0.00
    9   11    3      0.16      0.00
   -9   12    3      0.21      0.00
   -8   12    3     -1.47      0.00
    8   12    3     -1.03      0.00
    9   12    3      0.09      0.00
   -8   13    3      0.25      0.00
   -7   13    3      0.54      0.00
    7   13    3      0.83      0.00
    8   13    3      0.32      0.00
   -8   14    3     -1.04      0.00
   -7   14    3     -0.24      0.00
    6   14    3     -1.46      0.00
    7   14    3     -0.89      0.00
    8   14    3     -0.21      0.00
   -7   15    3      0.04      0.00
   -6   15    3     -0.15      0.00
    6   15    3     -0.88      0.00
    7   15    3      0.42      0.00
   -6   16    3      0.95      0.00
   -5   16    3      0.06      0.00
    4   16    3      0.11      0.00
    5   16    3      0.01      0.00
    6   16    3     -0.91      0.00
   -6   17    3      0.08      0.00
   -5   17    3     -0.81      0.00
   -4   17    3     -0.23      0.00
   -3   17    3      0.21      0.00
    3   17    3     -0.55      0.00
    4   17    3      1.33      0.00
    5   17    3     -0.01      0.00
   -4   18    3      0.83      0.00
   -3   18    3      0.89      0.00
   -2   18    3     -0.82      0.00
   -1   18    3      0.26      0.00
    0   18    3     -1.34      0.00
    1   18    3     -0.21      0.00
    2   18    3      0.52      0.00
    3   18    3     -0.48      0.00
    4   18    3      0.28      0.00
  -11    1    4      0.24      0.00
   11    1    4     -0.28      0.00
  -11    2    4     -0.09      0.00
   10    2    4      1.75      0.00
   11    2    4     -0.30      0.00
  -11    3    4     -0.03      0.00
   10    3    4     -0.62      0.00
   11    3    4      0.17      0.00
  -11    4    4      0.17      0.00
   10    4    4      0.27      0.00
   11    4    4      0.04      0.00
  -11    5    4     -0.31      0.00
  -10    5    4     -0.13      0.00
   10    5    4     -0.61      0.00
   11    5    4      0.31      0.00
  -11    6    4      0.09      0.00
  -10    6    4     -0.23      0.00
   10    6    4     -0.17      0.00
  -10    7    4      0.28      0.00
   10    7    4     -0.04      0.00
  -10    8    4      0.04      0.00
    9    8    4     -0.70      0.00
   10    8    4     -0.13      0.00
  -10    9    4      0.16      0.00
   -9    9    4      0.11      0.00
    9    9    4      0.44      0.00
   10    9    4      0.12      0.00
  -10   10    4      0.45      0.00
   -9   10    4      0.89      0.00
    9   10    4     -0.55      0.00
   -9   11    4     -0.25      0.00
    8   11    4      1.17      0.00
    9   11    4      0.31      0.00
   -9   12    4     -0.11      0.00
   -8   12    4     -0.74      0.00
    8   12    4     -1.09      0.00
    9   12    4     -0.04      0.00
   -8   13    4      1.46      0.00
   -7   13    4     -0.13      0.00
    7   13    4      0.52      0.00
    8   13    4      0.63      0.00
   -8   14    4     -0.07      0.00
   -7   14    4     -0.19      0.00
    6   14    4      1.03      0.00
    7   14    4     -0.87      0.00
   -7   15    4     -0.00      0.00
   -6   15    4     -0.81      0.00
    5   15    4     -0.42      0.00
    6   15    4      1.06      0.00
    7   15    4      0.66      0.00
   -6   16    4     -0.07      0.00
   -5   16    4      0.96      0.00
    4   16    4     -1.53      0.00
    5   16    4      0.04      0.00
    6   16    4      0.66      0.00
   -6   17    4     -0.44      0.00
   -5   17    4     -0.20      0.00
   -4   17    4     -1.26      0.00
   -3   17    4     -0.88      0.00
    2   17    4     -1.01      0.00
    3   17    4      0.99      0.00
    4   17    4     -0.12      0.00
    5   17    4     -0.13      0.00
   -4   18    4      0.37      0.00
   -3   18    4     -0.37      0.00
   -2   18    4     -0.53      0.00
   -1   18    4     -0.69      0.00
    0   18    4     -0.29      0.00
    1   18    4      0.31      0.00
    2   18    4     -0.60      0.00
    3   18    4      0.09      0.00
    4   18    4     -1.05      0.00
  -11    0    5     -0.34      0.00
   11    0    5      0.40      0.00
  -11    1    5      0.02      0.00
   10    1    5     -2.38      0.00
   11    1    5      0.33      0.00
  -11    2    5     -0.14      0.00
   10    2    5      0.23      0.00
   11    2    5      0.22      0.00
  -11    3    5     -0.14      0.00
   10    3    5     -0.75      0.00
   11    3    5      0.31      0.00
  -11    4    5      0.21      0.00
   10    4    5      0.60      0.00
   11    4    5     -0.09      0.00
  -11    5    5     -0.22      0.00
  -10    5    5      0.55      0.00
   10    5    5      0.27      0.00
  -11    6    5      0.18      0.00
  -10    6    5     -0.14      0.00
   10    6    5      0.43      0.00
  -10    7    5      0.36      0.00
   10    7    5      0.26      0.00
  -10    8    5     -0.23      0.00
    9    8    5     -0.11      0.00
   10    8    5     -0.13      0.00
  -10    9    5     -0.32      0.00
   -9    9    5     -1.64      0.00
    9    9    5      1.03      0.00
   10    9    5     -0.01      0.00
  -10   10    5     -0.06      0.00
   -9   10    5      0.16      0.00
    9   10    5     -0.56      0.00
   -9   11    5     -0.27      0.00
    8   11    5      2.08      0.00
    9   11    5      0.13      0.00
   -9   12    5      0.05      0.00
   -8   12    5     -1.43      0.00
    8   12    5     -0.86      0.00
   -8   13    5      0.53      0.00
   -7   13    5      0.22      0.00
    7   13    5      1.17      0.00
    8   13    5      0.54      0.00
   -8   14    5     -0.81      0.00
   -7   14    5      0.20      0.00
    6   14    5     -0.94      0.00
    7   14    5     -0.60      0.00
   -7   15    5     -0.07      0.00
   -6   15    5      0.10      0.00
    5   15    5      0.11      0.00
    6   15    5     -0.83      0.00
    7   15    5      0.61      0.00
   -6   16    5      0.66      0.00
   -5   16    5      0.39      0.00
   -4   16    5      1.50      0.00
    4   16    5     -0.21      0.00
    5   16    5      0.37      0.00
    6   16    5     -0.47      0.00
   -5   17    5     -0.85      0.00
   -4   17    5     -0.28      0.00
   -3   17    5      0.37      0.00
   -2   17    5      0.78      0.00
    2   17    5      1.36      0.00
    3   17    5     -0.41      0.00
    4   17    5      1.30      0.00
    5   17    5     -0.32      0.00
   -4   18    5      1.01      0.00
   -3   18    5      0.55      0.00
   -2   18    5     -0.81      0.00
   -1   18    5      0.41      0.00
    0   18    5     -1.65      0.00
    1   18    5     -0.41      0.00
    2   18    5      0.27      0.00
    3   18    5     -0.65      0.00
    4   18    5      0.21      0.00
   10    0    6      2.36      0.00
  -11    1    6      0.26      0.00
   10    1    6      0.09      0.00
   11    1    6     -0.36      0.00
  -11    2    6      0.06      0.00
   10    2    6      1.37      0.00
   11    2    6     -0.49      0.00
  -11    3    6     -0.08      0.00
   10    3    6     -0.14      0.00
   11    3    6     -0.24      0.00
  -11    4    6      0.20      0.00
   10    4    6     -0.08      0.00
  -11    5    6     -0.20      0.00
  -10    5    6     -0.15      0.00
   10    5    6     -0.51      0.00
  -11    6    6      0.05      0.00
  -10    6    6     -0.84      0.00
   10    6    6     -0.47      0.00
  -10    7    6      0.13      0.00
    9    7    6     -0.20      0.00
   10    7    6     -0.12      0.00
  -10    8    6     -0.08      0.00
    9    8    6     -1.12      0.00
   10    8    6     -0.08      0.00
  -10    9    6      0.07      0.00
   -9    9    6     -0.06      0.00
    9    9    6      0.38      0.00
  -10   10    6      0.41      0.00
   -9   10    6      0.90      0.00
    8   10    6     -2.55      0.00
    9   10    6     -0.59      0.00
   -9   11    6     -0.12      0.00
   -8   11    6      0.95      0.00
    8   11    6      0.59      0.00
    9   11    6      0.44      0.00
   -9   12    6     -0.13      0.00
   -8   12    6     -0.98      0.00
    7   12    6     -1.04      0.00
    8   12    6     -1.38      0.00
   -8   13    6      1.03      0.00
   -7   13    6     -0.51      0.00
    7   13    6      0.18      0.00
    8   13    6      0.39      0.00
   -8   14    6     -0.17      0.00
   -7   14    6      0.13      0.00
    6   14    6      0.88      0.00
    7   14    6     -1.04      0.00
   -7   15    6     -0.23      0.00
   -6   15    6     -0.43      0.00
    5   15    6     -0.79      0.00
    6   15    6      0.40      0.00
    7   15    6      0.40      0.00
   -6   16    6     -0.18      0.00
   -5   16    6      0.90      0.00
   -4   16    6      0.20      0.00
    4   16    6     -1.13      0.00
    5   16    6      0.58      0.00
    6   16    6      0.44      0.00
   -5   17    6     -0.37      0.00
   -4   17    6     -1.45      0.00
   -3   17    6     -0.32      0.00
   -2   17    6      1.34      0.00
    1   17    6      0.70      0.00
    2   17    6     -0.45      0.00
    3   17    6      1.00      0.00
    4   17    6      0.04      0.00
    5   17    6     -0.26      0.00
   -4   18    6      0.14      0.00
   -3   18    6     -0.53      0.00
   -2   18    6     -0.65      0.00
   -1   18    6     -0.50      0.00
    0   18    6     -0.50      0.00
    1   18    6      0.09      0.00
    2   18    6     -1.22      0.00
    3   18    6      0.10      0.00
    4   18    6     -0.85      0.00
  -11    0    7     -0.22      0.00
   11    0    7      0.25      0.00
  -11    1    7     -0.02      0.00
   10    1    7     -1.64      0.00
   11    1    7      0.32      0.00
  -11    2    7     -0.02      0.00
   10    2    7     -0.31      0.00
   11    2    7      0.33      0.00
  -11    3    7     -0.07      0.00
   10    3    7     -0.38      0.00
  -11    4    7      0.19      0.00
  -10    4    7      0.39      0.00
   10    4    7      0.12      0.00
  -11    5    7     -0.07      0.00
  -10    5    7      1.28      0.00
   10    5    7      0.49      0.00
  -11    6    7      0.07      0.00
  -10    6    7      0.10      0.00
   10    6    7      0.29      0.00
  -10    7    7      0.61      0.00
    9    7    7      0.63      0.00
   10    7    7      0.34      0.00
  -10    8    7      0.05      0.00
    9    8    7      0.06      0.00
   10    8    7     -0.13      0.00
  -10    9    7     -0.21      0.00
   -9    9    7     -1.54      0.00
    9    9    7      1.11      0.00
  -10   10    7     -0.03      0.00
   -9   10    7      0.13      0.00
    8   10    7     -0.03      0.00
    9   10    7     -0.45      0.00
   -9   11    7     -0.12      0.00
   -8   11    7      1.08      0.00
    8   11    7      2.17      0.00
    9   11    7     -0.14      0.00
   -9   12    7     -0.06      0.00
   -8   12    7     -0.95      0.00
    7   12    7      0.44      0.00
    8   12    7     -0.31      0.00
   -8   13    7      0.54      0.00
   -7   13    7     -0.39      0.00
    7   13    7      1.14      0.00
    8   13    7      0.47      0.00
   -8   14    7     -0.35      0.00
   -7   14    7      0.39      0.00
   -6   14    7     -0.01      0.00
    6   14    7     -0.09      0.00
    7   14    7     -0.28      0.00
   -7   15    7     -0.24      0.00
   -6   15    7      0.30      0.00
   -5   15    7     -0.43      0.00
    5   15    7     -0.62      0.00
    6   15    7     -0.57      0.00
   -6   16    7      0.39      0.00
   -5   16    7      0.44      0.00
   -4   16    7      1.50      0.00
    4   16    7     -0.27      0.00
    5   16    7      0.53      0.00
    6   16    7     -0.10      0.00
   -5   17    7     -0.74      0.00
   -4   17    7     -0.26      0.00
   -3   17    7      0.69      0.00
   -2   17    7      0.72      0.00
   -1   17    7      1.18      0.00
    0   17    7      0.77      0.00
    1   17    7     -0.39      0.00
    2   17    7      2.00      0.00
    3   17    7     -0.21      0.00
    4   17    7      0.72      0.00
    5   17    7     -0.51      0.00
   -4   18    7      0.88      0.00
   -3   18    7      0.20      0.00
   -2   18    7     -0.75      0.00
   -1   18    7      0.56      0.00
    0   18    7     -1.36      0.00
    1   18    7     -0.36      0.00
    2   18    7     -0.06      0.00
    3   18    7     -0.46      0.00
   10    0    8      1.35      0.00
  -11    1    8      0.02      0.00
   10    1    8      0.34      0.00
  -11    2    8     -0.04      0.00
   10    2    8      0.75      0.00
  -11    3    8     -0.18      0.00
   10    3    8      0.40      0.00
  -11    4    8     -0.05      0.00
  -10    4    8     -1.62      0.00
   10    4    8     -0.21      0.00
  -11    5    8     -0.15      0.00
  -10    5    8     -0.29      0.00
   10    5    8     -0.08      0.00
  -11    6    8     -0.04      0.00
  -10    6    8     -1.06      0.00
    9    6    8      0.04      0.00
   10    6    8     -0.49      0.00
  -10    7    8     -0.27      0.00
    9    7    8     -0.43      0.00
   10    7    8     -0.03      0.00
  -10    8    8     -0.18      0.00
   -9    8    8      1.92      0.00
    9    8    8     -1.14      0.00
  -10    9    8     -0.15      0.00
   -9    9    8     -0.13      0.00
    8    9    8     -0.36      0.00
    9    9    8      0.10      0.00
   -9   10    8      0.63      0.00
    8   10    8     -2.12      0.00
    9   10    8     -0.36      0.00
   -9   11    8     -0.05      0.00
   -8   11    8      0.69      0.00
    8   11    8      0.01      0.00
   -9   12    8     -0.20      0.00
   -8   12    8     -0.70      0.00
    7   12    8     -0.77      0.00
    8   12    8     -1.20      0.00
   -8   13    8      0.54      0.00
   -7   13    8     -0.59      0.00
    6   13    8     -0.35      0.00
    7   13    8     -0.05      0.00
   -8   14    8     -0.17      0.00
   -7   14    8      0.43      0.00
   -6   14    8     -0.57      0.00
    6   14    8      0.65      0.00
    7   14    8     -0.91      0.00
   -7   15    8     -0.25      0.00
   -6   15    8     -0.23      0.00
   -5   15    8     -0.22      0.00
    5   15    8     -0.92      0.00
    6   15    8     -0.16      0.00
   -6   16    8     -0.19      0.00
   -5   16    8      0.66      0.00
   -4   16    8      0.44      0.00
    3   16    8      0.33      0.00
    4   16    8     -0.36      0.00
    5   16    8      0.95      0.00
   -5   17    8     -0.30      0.00
   -4   17    8     -1.15      0.00
   -3   17    8     -0.03      0.00
   -2   17    8      1.33      0.00
   -1   17    8     -1.49      0.00
    0   17    8      0.99      0.00
    1   17    8      0.68      0.00
    2   17    8      0.11      0.00
    3   17    8      0.66      0.00
    4   17    8      0.01      0.00
   -4   18    8     -0.01      0.00
   -3   18    8     -0.62      0.00
   -2   18    8     -0.48      0.00
   -1   18    8     -0.35      0.00
    0   18    8     -0.60      0.00
    1   18    8      0.05      0.00
    2   18    8     -1.44      0.00
    3   18    8      0.09      0.00
  -11    0    9      0.10      0.00
  -11    1    9      0.05      0.00
   10    1    9     -0.76      0.00
  -11    2    9      0.17      0.00
   10    2    9     -0.57      0.00
  -11    3    9      0.16      0.00
  -10    3    9      1.73      0.00
   10    3    9     -0.14      0.00
  -11    4    9      0.21      0.00
  -10    4    9      0.27      0.00
   10    4    9     -0.33      0.00
  -11    5    9      0.12      0.00
  -10    5    9      1.28      0.00
    9    5    9     -0.29      0.00
   10    5    9      0.35      0.00
  -10    6    9      0.44      0.00
    9    6    9      0.61      0.00
   10    6    9      0.01      0.00
  -10    7    9      0.57      0.00
    9    7    9      0.66      0.00
   10    7    9      0.24      0.00
  -10    8    9      0.38      0.00
   -9    8    9      0.21      0.00
    9    8    9      0.34      0.00
  -10    9    9     -0.04      0.00
   -9    9    9     -1.19      0.00
    8    9    9      1.05      0.00
    9    9    9      0.83      0.00
   -9   10    9      0.08      0.00
    8   10    9      0.26      0.00
    9   10    9     -0.18      0.00
   -9   11    9      0.02      0.00
   -8   11    9      0.45      0.00
    7   11    9      0.15      0.00
    8   11    9      1.62      0.00
   -9   12    9     -0.03      0.00
   -8   12    9     -0.64      0.00
    7   12    9      0.53      0.00
    8   12    9      0.04      0.00
   -8   13    9      0.30      0.00
   -7   13    9     -0.65      0.00
    6   13    9     -0.49      0.00
    7   13    9      0.76      0.00
   -7   14    9      0.27      0.00
   -6   14    9      0.01      0.00
    5   14    9      1.23      0.00
    6   14    9      0.65      0.00
    7   14    9     -0.07      0.00
   -7   15    9     -0.29      0.00
   -6   15    9      0.33      0.00
   -5   15    9     -0.15      0.00
    4   15    9      0.10      0.00
    5   15    9     -1.12      0.00
    6   15    9     -0.21      0.00
   -6   16    9      0.24      0.00
   -5   16    9      0.30      0.00
   -4   16    9      0.89      0.00
   -3   16    9     -0.12      0.00
    3   16    9     -0.69      0.00
    4   16    9      0.05      0.00
    5   16    9      0.43      0.00
   -5   17    9     -0.48      0.00
   -4   17    9     -0.30      0.00
   -3   17    9      0.90      0.00
   -2   17    9      0.37      0.00
   -1   17    9      1.02      0.00
    0   17    9      0.95      0.00
    1   17    9     -0.44      0.00
    2   17    9      2.01      0.00
    3   17    9     -0.11      0.00
    4   17    9      0.08      0.00
   -3   18    9      0.15      0.00
   -2   18    9     -0.65      0.00
   -1   18    9      0.52      0.00
    0   18    9     -0.62      0.00
    1   18    9     -0.10      0.00
    2   18    9     -0.32      0.00
    3   18    9     -0.22      0.00
  -10    0   10     -1.53      0.00
   10    0   10      0.49      0.00
  -11    1   10     -0.21      0.00
  -10    1   10      0.05      0.00
   10    1   10      0.32      0.00
  -11    2   10     -0.15      0.00
  -10    2   10     -1.51      0.00
   10    2   10      0.29      0.00
  -11    3   10     -0.21      0.00
  -10    3   10     -0.02      0.00
   10    3   10      0.54      0.00
  -11    4   10     -0.22      0.00
  -10    4   10     -1.25      0.00
    9    4   10      0.04      0.00
   10    4   10     -0.07      0.00
  -11    5   10     -0.15      0.00
  -10    5   10     -0.40      0.00
    9    5   10     -0.70      0.00
   10    5   10      0.21      0.00
  -10    6   10     -0.75      0.00
    9    6   10     -0.14      0.00
   10    6   10     -0.23      0.00
  -10    7   10     -0.58      0.00
    9    7   10     -0.63      0.00
  -10    8   10     -0.18      0.00
   -9    8   10      1.56      0.00
    8    8   10      0.34      0.00
    9    8   10     -0.83      0.00
  -10    9   10     -0.29      0.00
   -9    9   10     -0.06      0.00
    8    9   10     -0.30      0.00
    9    9   10     -0.15      0.00
   -9   10   10      0.40      0.00
   -8   10   10      0.07      0.00
    8   10   10     -1.15      0.00
   -9   11   10     -0.06      0.00
   -8   11   10      0.68      0.00
    7   11   10     -1.11      0.00
    8   11   10     -0.16      0.00
   -8   12   10     -0.13      0.00
   -7   12   10      0.61      0.00
    7   12   10     -0.25      0.00
    8   12   10     -0.76      0.00
   -8   13   10      0.35      0.00
   -7   13   10     -0.40      0.00
    6   13   10     -1.10      0.00
    7   13   10     -0.13      0.00
   -7   14   10      0.37      0.00
   -6   14   10     -0.60      0.00
    5   14   10      0.80      0.00
    6   14   10      0.31      0.00
   -7   15   10     -0.11      0.00
   -6   15   10     -0.23      0.00
   -5   15   10     -0.11      0.00
    4   15   10     -0.24      0.00
    5   15   10     -0.80      0.00
    6   15   10     -0.37      0.00
   -6   16   10     -0.08      0.00
   -5   16   10      0.35      0.00
   -4   16   10      0.61      0.00
   -3   16   10     -1.12      0.00
    2   16   10     -2.21      0.00
    3   16   10      0.30      0.00
    4   16   10      0.23      0.00
    5   16   10      0.93      0.00
   -5   17   10     -0.18      0.00
   -4   17   10     -0.53      0.00
   -3   17   10     -0.09      0.00
   -2   17   10      1.14      0.00
   -1   17   10     -1.20      0.00
    0   17   10     -0.19      0.00
    1   17   10      0.37      0.00
    2   17   10      0.36      0.00
    3   17   10      0.38      0.00
    4   17   10     -0.17      0.00
   -3   18   10     -0.55      0.00
   -2   18   10     -0.14      0.00
   -1   18   10     -0.29      0.00
    0   18   10     -0.59      0.00
    1   18   10      0.12      0.00
    2   18   10     -1.03      0.00
  -11    0   11      0.25      0.00
    9    0   11      1.29      0.00
  -11    1   11      0.07      0.00
  -10    1   11      1.06      0.00
    9    1   11      0.27      0.00
   10    1   11     -0.20      0.00
  -11    2   11      0.19      0.00
  -10    2   11     -0.28      0.00
    9    2   11      0.99      0.00
   10    2   11     -0.38      0.00
  -11    3   11      0.21      0.00
  -10    3   11      0.95      0.00
    9    3   11      0.29      0.00
   10    3   11     -0.10      0.00
  -11    4   11      0.15      0.00
  -10    4   11      0.10      0.00
    9    4   11      0.71      0.00
   10    4   11     -0.36      0.00
  -10    5   11      0.67      0.00
    9    5   11     -0.01      0.00
   10    5   11      0.05      0.00
  -10    6   11      0.60      0.00
    9    6   11      0.73      0.00
  -10    7   11      0.34      0.00
   -9    7   11     -1.55      0.00
    9    7   11      0.46      0.00
  -10    8   11      0.47      0.00
   -9    8   11      0.07      0.00
    8    8   11      0.09      0.00
    9    8   11      0.43      0.00
   -9    9   11     -0.85      0.00
    8    9   11     -0.03      0.00
    9    9   11      0.52      0.00
   -9   10   11      0.04      0.00
   -8   10   11     -0.64      0.00
    7   10   11      1.66      0.00
    8   10   11      0.17      0.00
   -9   11   11     -0.04      0.00
   -8   11   11     -0.34      0.00
    7   11   11     -0.28      0.00
    8   11   11      0.84      0.00
   -8   12   11     -0.58      0.00
   -7   12   11      0.68      0.00
    6   12   11      1.14      0.00
    7   12   11      0.44      0.00
   -8   13   11      0.02      0.00
   -7   13   11     -0.20      0.00
    6   13   11     -0.15      0.00
    7   13   11      0.27      0.00
   -7   14   11      0.01      0.00
   -6   14   11      0.06      0.00
    5   14   11      1.08      0.00
    6   14   11      0.84      0.00
   -6   15   11      0.19      0.00
   -5   15   11     -0.02      0.00
   -4   15   11     -0.64      0.00
    3   15   11     -0.47      0.00
    4   15   11     -0.29      0.00
    5   15   11     -1.10      0.00
   -6   16   11      0.23      0.00
   -5   16   11      0.25      0.00
   -4   16   11      0.04      0.00
   -3   16   11     -0.10      0.00
   -2   16   11     -1.63      0.00
    1   16   11     -0.54      0.00
    2   16   11      0.24      0.00
    3   16   11     -0.54      0.00
    4   16   11      0.48      0.00
    5   16   11      0.21      0.00
   -4   17   11     -0.38      0.00
   -3   17   11      0.85      0.00
   -2   17   11     -0.05      0.00
   -1   17   11      0.86      0.00
    0   17   11      0.95      0.00
    1   17   11     -0.53      0.00
    2   17   11      1.41      0.00
    3   17   11     -0.14      0.00
   -3   18   11      0.24      0.00
   -2   18   11     -0.47      0.00
   -1   18   11      0.22      0.00
    0   18   11      0.14      0.00
    1   18   11      0.09      0.00
    2   18   11     -0.37      0.00
  -10    0   12     -0.59      0.00
   10    0   12      0.05      0.00
  -11    1   12     -0.19      0.00
  -10    1   12      0.31      0.00
    9    1   12     -0.97      0.00
   10    1   12      0.10      0.00
  -11    2   12     -0.09      0.00
  -10    2   12     -0.53      0.00
    9    2   12     -0.37      0.00
   10    2   12      0.07      0.00
  -11    3   12     -0.09      0.00
  -10    3   12      0.31      0.00
    9    3   12     -0.64      0.00
   10    3   12      0.25      0.00
  -10    4   12     -0.37      0.00
    9    4   12     -0.14      0.00
   10    4   12      0.09      0.00
  -10    5   12     -0.37      0.00
    9    5   12     -0.64      0.00
  -10    6   12     -0.31      0.00
    9    6   12     -0.12      0.00
  -10    7   12     -0.57      0.00
   -9    7   12     -0.29      0.00
    8    7   12      0.29      0.00
    9    7   12     -0.56      0.00
  -10    8   12     -0.15      0.00
   -9    8   12      1.07      0.00
    8    8   12      1.12      0.00
    9    8   12     -0.50      0.00
   -9    9   12      0.08      0.00
    8    9   12     -0.12      0.00
   -9   10   12      0.34      0.00
   -8   10   12      0.74      0.00
    7   10   12      0.54      0.00
    8   10   12     -0.21      0.00
   -9   11   12     -0.09      0.00
   -8   11   12      0.71      0.00
    7   11   12     -0.84      0.00
    8   11   12     -0.06      0.00
   -8   12   12      0.34      0.00
   -7   12   12     -0.32      0.00
    6   12   12     -0.32      0.00
    7   12   12      0.15      0.00
   -8   13   12      0.28      0.00
   -7   13   12     -0.15      0.00
   -6   13   12      0.24      0.00
    5   13   12     -0.97      0.00
    6   13   12     -1.13      0.00
    7   13   12     -0.06      0.00
   -7   14   12     -0.07      0.00
   -6   14   12     -0.38      0.00
   -5   14   12     -0.20      0.00
    4   14   12     -0.08      0.00
    5   14   12      0.94      0.00
    6   14   12     -0.06      0.00
   -6   15   12     -0.21      0.00
   -5   15   12     -0.22      0.00
   -4   15   12      0.63      0.00
    3   15   12      0.59      0.00
    4   15   12     -0.88      0.00
    5   15   12     -0.53      0.00
   -5   16   12      0.15      0.00
   -4   16   12      0.66      0.00
   -3   16   12     -0.99      0.00
   -2   16   12      0.19      0.00
   -1   16   12     -1.29      0.00
    0   16   12     -1.07      0.00
    1   16   12      1.27      0.00
    2   16   12     -1.61      0.00
    3   16   12      0.35      0.00
    4   16   12      0.32      0.00
   -4   17   12      0.08      0.00
   -3   17   12     -0.07      0.00
   -2   17   12      0.73      0.00
   -1   17   12     -0.56      0.00
    0   17   12     -1.10      0.00
    1   17   12      0.09      0.00
    2   17   12      0.20      0.00
    3   17   12      0.21      0.00
   -2   18   12      0.17      0.00
   -1   18   12     -0.28      0.00
    0   18   12     -0.52      0.00
    1   18   12      0.14      0.00
  -11    0   13      0.15      0.00
    9    0   13      0.79      0.00
  -11    1   13     -0.00      0.00
  -10    1   13      0.19      0.00
    9    1   13      0.22      0.00
   10    1   13      0.02      0.00
  -11    2   13      0.05      0.00
  -10    2   13     -0.51      0.00
    9    2   13      0.55      0.00
  -10    3   13      0.02      0.00
    9    3   13      0.27      0.00
  -10    4   13     -0.05      0.00
    9    4   13      0.41      0.00
  -10    5   13      0.08      0.00
    9    5   13      0.03      0.00
  -10    6   13      0.50      0.00
   -9    6   13      0.83      0.00
    8    6   13     -0.64      0.00
    9    6   13      0.52      0.00
  -10    7   13      0.21      0.00
   -9    7   13     -0.83      0.00
    8    7   13     -1.38      0.00
    9    7   13      0.25      0.00
  -10    8   13      0.29      0.00
   -9    8   13     -0.12      0.00
    8    8   13      0.03      0.00
   -9    9   13     -0.55      0.00
   -8    9   13     -0.69      0.00
    7    9   13     -0.59      0.00
    8    9   13     -0.75      0.00
   -9   10   13     -0.01      0.00
   -8   10   13     -0.61      0.00
    7   10   13      1.12      0.00
    8   10   13      0.01      0.00
   -8   11   13     -0.80      0.00
   -7   11   13      0.88      0.00
    6   11   13      0.88      0.00
    7   11   13     -0.40      0.00
   -8   12   13     -0.45      0.00
   -7   12   13      0.53      0.00
    6   12   13      0.92      0.00
    7   12   13      0.17      0.00
   -7   13   13      0.58      0.00
   -6   13   13      0.52      0.00
    5   13   13     -0.60      0.00
    6   13   13      0.28      0.00
   -7   14   13     -0.12      0.00
   -6   14   13     -0.13      0.00
   -5   14   13      0.18      0.00
    4   14   13      1.24      0.00
    5   14   13      0.78      0.00
    6   14   13      0.53      0.00
   -6   15   13      0.02      0.00
   -5   15   13     -0.08      0.00
   -4   15   13     -0.58      0.00
   -3   15   13      0.85      0.00
    2   15   13      1.55      0.00
    3   15   13     -0.30      0.00
    4   15   13     -0.22      0.00
    5   15   13     -0.70      0.00
   -5   16   13      0.33      0.00
   -4   16   13     -0.55      0.00
   -3   16   13     -0.45      0.00
   -2   16   13     -1.05      0.00
   -1   16   13      0.65      0.00
    0   16   13      2.24      0.00
    1   16   13     -0.20      0.00
    2   16   13      0.63      0.00
    3   16   13     -0.41      0.00
    4   16   13      0.66      0.00
   -4   17   13     -0.46      0.00
   -3   17   13      0.62      0.00
   -2   17   13     -0.25      0.00
   -1   17   13      0.71      0.00
    0   17   13      0.72      0.00
    1   17   13     -0.52      0.00
    2   17   13      0.71      0.00
    3   17   13     -0.16      0.00
   -1   18   13     -0.12      0.00
    0   18   13      0.55      0.00
  -10    0   14      0.02      0.00
  -10    1   14      0.34      0.00
    9    1   14     -0.51      0.00
  -10    2   14      0.19      0.00
    9    2   14     -0.26      0.00
  -10    3   14      0.39      0.00
    9    3   14     -0.22      0.00
  -10    4   14      0.24      0.00
    8    4   14     -1.15      0.00
    9    4   14     -0.10      0.00
  -10    5   14     -0.23      0.00
   -9    5   14     -1.47      0.00
    8    5   14      0.65      0.00
    9    5   14     -0.31      0.00
  -10    6   14     -0.13      0.00
   -9    6   14      0.10      0.00
    8    6   14      0.73      0.00
    9    6   14     -0.03      0.00
  -10    7   14     -0.33      0.00
   -9    7   14     -0.17      0.00
    8    7   14      0.14      0.00
   -9    8   14      0.48      0.00
    7    8   14      0.58      0.00
    8    8   14      1.36      0.00
   -9    9   14      0.20      0.00
   -8    9   14      0.18      0.00
    7    9   14     -1.13      0.00
    8    9   14     -0.03      0.00
   -9   10   14      0.24      0.00
   -8   10   14      0.94      0.00
    7   10   14      0.43      0.00
    8   10   14      0.35      0.00
   -8   11   14      0.53      0.00
   -7   11   14     -0.79      0.00
    6   11   14     -0.33      0.00
    7   11   14     -0.29      0.00
   -8   12   14      0.50      0.00
   -7   12   14     -1.18      0.00
   -6   12   14     -0.65      0.00
    5   12   14      0.28      0.00
    6   12   14     -0.70      0.00
    7   12   14      0.19      0.00
   -7   13   14     -0.11      0.00
   -6   13   14      0.66      0.00
    4   13   14     -1.54      0.00
    5   13   14     -0.74      0.00
    6   13   14     -0.60      0.00
   -6   14   14     -0.12      0.00
   -5   14   14      0.14      0.00
   -4   14   14      0.11      0.00
    3   14   14     -0.25      0.00
    4   14   14     -0.31      0.00
    5   14   14      0.77      0.00
   -6   15   14     -0.01      0.00
   -5   15   14     -0.33      0.00
   -4   15   14      0.82      0.00
   -3   15   14      1.32      0.00
   -2   15   14      1.76      0.00
    1   15   14      0.30      0.00
    2   15   14     -1.58      0.00
    3   15   14      0.40      0.00
    4   15   14     -1.07      0.00
   -5   16   14      0.10      0.00
   -4   16   14      0.64      0.00
   -3   16   14     -0.60      0.00
   -2   16   14      0.06      0.00
   -1   16   14     -1.21      0.00
    0   16   14     -0.51      0.00
    1   16   14      1.33      0.00
    2   16   14     -1.08      0.00
    3   16   14      0.21      0.00
   -3   17   14      0.23      0.00
   -2   17   14      0.22      0.00
   -1   17   14     -0.08      0.00
    0   17   14     -1.34      0.00
    1   17   14      0.06      0.00
    2   17   14     -0.22      0.00
    9    0   15      0.46      0.00
  -10    1   15     -0.19      0.00
    8    1   15      1.03      0.00
    9    1   15      0.15      0.00
  -10    2   15     -0.40      0.00
    8    2   15      0.26      0.00
    9    2   15      0.20      0.00
  -10    3   15     -0.42      0.00
    8    3   15      1.45      0.00
    9    3   15      0.18      0.00
  -10    4   15     -0.11      0.00
   -9    4   15      1.63      0.00
    8    4   15     -0.23      0.00
    9    4   15      0.06      0.00
  -10    5   15     -0.11      0.00
   -9    5   15      0.75      0.00
    8    5   15      0.30      0.00
    9    5   15     -0.02      0.00
  -10    6   15      0.26      0.00
   -9    6   15      0.81      0.00
    8    6   15     -0.25      0.00
   -9    7   15     -0.01      0.00
    7    7   15     -0.54      0.00
    8    7   15     -1.22      0.00
   -9    8   15     -0.24      0.00
   -8    8   15      0.41      0.00
    7    8   15      0.98      0.00
    8    8   15      0.04      0.00
   -9    9   15     -0.18      0.00
   -8    9   15     -0.59      0.00
    7    9   15     -0.37      0.00
    8    9   15     -0.92      0.00
   -8   10   15     -0.37      0.00
   -7   10   15      0.55      0.00
    6   10   15     -0.12      0.00
    7   10   15      0.31      0.00
   -8   11   15     -0.81      0.00
   -7   11   15      1.34      0.00
    6   11   15      1.16      0.00
    7   11   15     -0.19      0.00
   -8   12   15     -0.18      0.00
   -7   12   15      0.48      0.00
   -6   12   15     -0.93      0.00
    5   12   15      0.59      0.00
    6   12   15      0.29      0.00
   -7   13   15      0.90      0.00
   -6   13   15      0.23      0.00
   -5   13   15     -0.35      0.00
    4   13   15      1.14      0.00
    5   13   15     -0.72      0.00
    6   13   15      0.43      0.00
   -6   14   15     -0.50      0.00
   -5   14   15      0.25      0.00
   -4   14   15     -0.73      0.00
    3   14   15     -0.04      0.00
    4   14   15      1.44      0.00
    5   14   15      0.41      0.00
   -5   15   15     -0.15      0.00
   -4   15   15     -0.50      0.00
   -3   15   15      0.34      0.00
   -2   15   15      0.27      0.00
   -1   15   15      1.95      0.00
    0   15   15      0.08      0.00
    1   15   15     -2.39      0.00
    2   15   15      1.17      0.00
    3   15   15      0.20      0.00
    4   15   15      0.11      0.00
   -4   16   15     -0.62      0.00
   -3   16   15     -0.97      0.00
   -2   16   15     -0.55      0.00
   -1   16   15      0.38      0.00
    0   16   15      2.07      0.00
    1   16   15     -0.16      0.00
    2   16   15      1.03      0.00
    3   16   15     -0.15      0.00
   -2   17   15     -0.15      0.00
   -1   17   15      0.57      0.00
    0   17   15      0.29      0.00
    1   17   15     -0.34      0.00
  -10    0   16      0.14      0.00
    8    0   16     -0.53      0.00
  -10    1   16      0.15      0.00
    8    1   16     -0.34      0.00
    9    1   16     -0.29      0.00
  -10    2   16      0.36      0.00
   -9    2   16     -0.27      0.00
    8    2   16     -1.03      0.00
    9    2   16     -0.19      0.00
  -10    3   16      0.24      0.00
   -9    3   16     -0.92      0.00
    8    3   16     -0.30      0.00
    9    3   16      0.02      0.00
  -10    4   16      0.35      0.00
   -9    4   16     -1.09      0.00
    8    4   16     -1.00      0.00
    9    4   16     -0.05      0.00
  -10    5   16     -0.06      0.00
   -9    5   16     -1.35      0.00
    8    5   16      0.12      0.00
  -10    6   16     -0.17      0.00
   -9    6   16     -0.72      0.00
    7    6   16      0.55      0.00
    8    6   16      0.45      0.00
   -9    7   16     -0.12      0.00
   -8    7   16     -0.79      0.00
    7    7   16     -0.99      0.00
    8    7   16      0.03      0.00
   -9    8   16     -0.07      0.00
   -8    8   16      0.12      0.00
    7    8   16      0.29      0.00
    8    8   16      1.10      0.00
   -9    9   16      0.26      0.00
   -8    9   16     -0.07      0.00
    6    9   16      0.00      0.00
    7    9   16     -0.25      0.00
   -8   10   16      0.72      0.00
   -7   10   16     -0.72      0.00
    6   10   16     -1.40      0.00
    7   10   16      0.13      0.00
   -8   11   16      0.31      0.00
   -7   11   16     -0.56      0.00
   -6   11   16      0.62      0.00
    5   11   16     -0.62      0.00
    6   11   16      0.15      0.00
   -7   12   16     -1.22      0.00
   -6   12   16     -0.55      0.00
    4   12   16     -1.82      0.00
    5   12   16      0.47      0.00
    6   12   16     -0.70      0.00
   -7   13   16     -0.24      0.00
   -6   13   16      0.97      0.00
   -5   13   16     -0.15      0.00
    3   13   16     -0.36      0.00
    4   13   16     -1.67      0.00
    5   13   16     -0.41      0.00
   -6   14   16      0.05      0.00
   -5   14   16      0.20      0.00
   -4   14   16      0.18      0.00
   -3   14   16     -0.10      0.00
    1   14   16      3.03      0.00
    2   14   16     -0.81      0.00
    3   14   16     -0.88      0.00
    4   14   16     -0.68      0.00
    5   14   16      0.58      0.00
   -5   15   16     -0.13      0.00
   -4   15   16      0.61      0.00
   -3   15   16      1.76      0.00
   -2   15   16      1.61      0.00
   -1   15   16     -0.71      0.00
    0   15   16     -2.43      0.00
    1   15   16      0.27      0.00
    2   15   16     -1.56      0.00
    3   15   16      0.04      0.00
    4   15   16     -0.77      0.00
   -4   16   16      0.55      0.00
   -3   16   16     -0.15      0.00
   -2   16   16     -0.26      0.00
   -1   16   16     -1.22      0.00
    0   16   16      0.14      0.00
    1   16   16      1.17      0.00
    2   16   16     -0.85      0.00
   -1   17   16      0.01      0.00
    0   17   16     -0.94      0.00
   -9    0   17     -1.28      0.00
    9    0   17      0.30      0.00
  -10    1   17     -0.15      0.00
   -9    1   17     -0.10      0.00
    8    1   17      0.33      0.00
    9    1   17      0.13      0.00
  -10    2   17     -0.10      0.00
   -9    2   17     -0.27      0.00
    8    2   17      0.53      0.00
  -10    3   17     -0.37      0.00
   -9    3   17      0.62      0.00
    8    3   17      0.94      0.00
  -10    4   17     -0.10      0.00
   -9    4   17      1.18      0.00
    8    4   17      0.20      0.00
  -10    5   17     -0.05      0.00
   -9    5   17      1.19      0.00
    7    5   17     -0.70      0.00
    8    5   17      0.36      0.00
   -9    6   17      0.75      0.00
   -8    6   17      0.77      0.00
    7    6   17      1.20      0.00
    8    6   17     -0.07      0.00
   -9    7   17      0.52      0.00
   -8    7   17     -0.02      0.00
    7    7   17     -0.27      0.00
    8    7   17     -0.76      0.00
   -9    8   17     -0.25      0.00
   -8    8   17      0.51      0.00
    6    8   17      0.54      0.00
    7    8   17      0.31      0.00
   -8    9   17     -0.26      0.00
   -7    9   17     -0.30      0.00
    6    9   17      1.25      0.00
    7    9   17     -0.08      0.00
   -8   10   17     -0.22      0.00
   -7   10   17      0.17      0.00
    5   10   17      0.82      0.00
    6   10   17     -0.30      0.00
    7   10   17     -0.25      0.00
   -8   11   17     -0.55      0.00
   -7   11   17      0.90      0.00
   -6   11   17      1.11      0.00
    5   11   17     -0.11      0.00
    6   11   17      0.97      0.00
   -7   12   17      0.47      0.00
   -6   12   17     -0.90      0.00
   -5   12   17      0.03      0.00
    4   12   17      1.57      0.00
    5   12   17      0.37      0.00
    6   12   17     -0.12      0.00
   -6   13   17      0.05      0.00
   -5   13   17     -0.27      0.00
   -4   13   17     -0.04      0.00
    2   13   17      0.28      0.00
    3   13   17      1.10      0.00
    4   13   17      1.45      0.00
    5   13   17     -0.63      0.00
   -5   14   17     -0.08      0.00
   -4   14   17     -0.48      0.00
   -3   14   17     -2.00      0.00
   -2   14   17     -3.24      0.00
   -1   14   17      0.67      0.00
    0   14   17      2.34      0.00
    1   14   17     -0.06      0.00
    2   14   17      1.25      0.00
    3   14   17      0.19      0.00
    4   14   17      1.07      0.00
   -4   15   17     -0.42      0.00
   -3   15   17     -0.12      0.00
   -2   15   17      0.63      0.00
   -1   15   17      2.10      0.00
    0   15   17     -0.52      0.00
    1   15   17     -2.14      0.00
    2   15   17      0.90      0.00
    3   15   17      0.68      0.00
   -3   16   17     -1.07      0.00
   -2   16   17     -0.20      0.00
   -1   16   17      0.52      0.00
    0   16   17      1.30      0.00
    1   16   17     -0.25      0.00
    2   16   17      1.12      0.00
  -10    0   18      0.02      0.00
    8    0   18      0.12      0.00
  -10    1   18     -0.06      0.00
   -9    1   18      1.09      0.00
    8    1   18     -0.36      0.00
  -10    2   18      0.18      0.00
   -9    2   18      0.11      0.00
    7    2   18      0.46      0.00
    8    2   18     -0.36      0.00
  -10    3   18      0.04      0.00
   -9    3   18     -0.31      0.00
    7    3   18     -1.29      0.00
    8    3   18     -0.46      0.00
   -9    4   18     -0.93      0.00
    7    4   18      0.90      0.00
    8    4   18     -0.66      0.00
   -9    5   18     -1.06      0.00
   -8    5   18     -0.59      0.00
    7    5   18     -1.39      0.00
    8    5   18     -0.03      0.00
   -9    6   18     -0.93      0.00
   -8    6   18      0.26      0.00
    7    6   18      0.44      0.00
    8    6   18      0.13      0.00
   -9    7   18     -0.15      0.00
   -8    7   18     -0.63      0.00
    6    7   18     -0.99      0.00
    7    7   18     -0.59      0.00
   -9    8   18     -0.35      0.00
   -8    8   18     -0.07      0.00
   -7    8   18      0.90      0.00
    6    8   18     -0.62      0.00
    7    8   18      0.03      0.00
   -8    9   18     -0.08      0.00
   -7    9   18      0.30      0.00
    5    9   18     -0.81      0.00
    6    9   18     -0.00      0.00
    7    9   18      0.21      0.00
   -8   10   18      0.33      0.00
   -7   10   18      0.02      0.00
   -6   10   18     -1.43      0.00
    5   10   18     -0.04      0.00
    6   10   18     -1.11      0.00
   -7   11   18     -0.33      0.00
   -6   11   18      0.23      0.00
    4   11   18     -1.00      0.00
    5   11   18     -0.41      0.00
    6   11   18      0.32      0.00
   -7   12   18     -0.63      0.00
   -6   12   18     -0.48      0.00
   -5   12   18      0.35      0.00
    3   12   18     -0.40      0.00
    4   12   18     -1.92      0.00
    5   12   18      0.33      0.00
   -6   13   18      0.82      0.00
   -5   13   18      0.26      0.00
   -4   13   18      0.46      0.00
   -3   13   18      1.39      0.00
    1   13   18     -0.80      0.00
    2   13   18     -0.28      0.00
    3   13   18     -0.22      0.00
    4   13   18     -1.21      0.00
   -5   14   18     -0.00      0.00
   -4   14   18      0.29      0.00
   -3   14   18      0.18      0.00
   -2   14   18     -0.78      0.00
   -1   14   18     -2.61      0.00
    0   14   18      0.49      0.00
    1   14   18      2.48      0.00
    2   14   18     -0.54      0.00
    3   14   18     -1.11      0.00
    4   14   18     -0.77      0.00
   -4   15   18      0.38      0.00
   -3   15   18      1.44      0.00
   -2   15   18      1.33      0.00
   -1   15   18     -0.96      0.00
    0   15   18     -1.49      0.00
    1   15   18      0.26      0.00
    2   15   18     -1.16      0.00
   -2   16   18     -0.42      0.00
   -1   16   18     -1.11      0.00
    0   16   18      0.51      0.00
   -9    0   19     -1.11      0.00
    7    0   19      1.07      0.00
   -9    1   19     -0.36      0.00
    7    1   19     -0.19      0.00
    8    1   19     -0.18      0.00
   -9    2   19     -0.52      0.00
    7    2   19      1.19      0.00
    8    2   19      0.46      0.00
   -9    3   19      0.13      0.00
    7    3   19     -0.85      0.00
    8    3   19      0.36      0.00
   -9    4   19      0.70      0.00
   -8    4   19      0.51      0.00
    7    4   19      1.36      0.00
    8    4   19      0.21      0.00
   -9    5   19      0.91      0.00
   -8    5   19     -0.29      0.00
    7    5   19     -0.76      0.00
   -9    6   19      0.66      0.00
   -8    6   19      0.49      0.00
    6    6   19      1.09      0.00
    7    6   19      0.89      0.00
   -9    7   19      0.55      0.00
   -8    7   19     -0.06      0.00
   -7    7   19     -0.63      0.00
    6    7   19     -0.28      0.00
    7    7   19     -0.06      0.00
   -8    8   19      0.33      0.00
   -7    8   19     -0.32      0.00
    5    8   19      0.47      0.00
    6    8   19      0.46      0.00
    7    8   19      0.00      0.00
   -8    9   19      0.07      0.00
   -7    9   19     -0.87      0.00
    5    9   19     -0.24      0.00
    6    9   19      0.98      0.00
   -7   10   19     -0.10      0.00
   -6   10   19      0.44      0.00
    4   10   19      0.07      0.00
    5   10   19      0.40      0.00
    6   10   19     -0.27      0.00
   -7   11   19      0.20      0.00
   -6   11   19      1.06      0.00
   -5   11   19     -0.30      0.00
    3   11   19     -0.77      0.00
    4   11   19      1.75      0.00
    5   11   19      0.12      0.00
   -6   12   19     -0.40      0.00
   -5   12   19     -0.37      0.00
   -4   12   19     -0.57      0.00
    2   12   19     -0.74      0.00
    3   12   19      0.05      0.00
    4   12   19      0.99      0.00
    5   12   19      0.09      0.00
   -5   13   19      0.00      0.00
   -4   13   19     -0.35      0.00
   -3   13   19     -0.04      0.00
   -2   13   19      0.90      0.00
   -1   13   19      2.37      0.00
    0   13   19     -0.32      0.00
    1   13   19     -1.84      0.00
    2   13   19      0.19      0.00
    3   13   19      0.80      0.00
    4   13   19      1.26      0.00
   -5   14   19     -0.43      0.00
   -4   14   19     -0.48      0.00
   -3   14   19     -1.18      0.00
   -2   14   19     -2.70      0.00
   -1   14   19      0.75      0.00
    0   14   19      1.42      0.00
    1   14   19      0.16      0.00
    2   14   19      0.58      0.00
    3   14   19      0.20      0.00
   -3   15   19     -0.30      0.00
   -2   15   19      0.63      0.00
   -1   15   19      1.77      0.00
    0   15   19     -0.62      0.00
    1   15   19     -1.38      0.00
    2   15   19      0.54      0.00
   -8    0   20     -2.24      0.00
    8    0   20      0.36      0.00
   -9    1   20      0.67      0.00
   -8    1   20     -0.26      0.00
    7    1   20     -1.00      0.00
    8    1   20     -0.25      0.00
   -9    2   20      0.46      0.00
   -8    2   20     -1.74      0.00
    7    2   20      0.48      0.00
    8    2   20      0.09      0.00
   -9    3   20     -0.03      0.00
   -8    3   20     -0.45      0.00
    7    3   20     -1.17      0.00
   -9    4   20     -0.36      0.00
   -8    4   20     -0.19      0.00
    6    4   20      0.80      0.00
    7    4   20      0.93      0.00
   -9    5   20     -0.76      0.00
   -8    5   20     -0.36      0.00
    6    5   20     -0.97      0.00
    7    5   20     -0.98      0.00
   -9    6   20     -0.59      0.00
   -8    6   20      0.38      0.00
   -7    6   20     -0.18      0.00
    6    6   20      0.94      0.00
    7    6   20      0.27      0.00
   -8    7   20     -0.35      0.00
   -7    7   20     -0.05      0.00
    5    7   20     -0.08      0.00
    6    7   20     -0.72      0.00
    7    7   20     -0.28      0.00
   -8    8   20     -0.21      0.00
   -7    8   20      1.02      0.00
    5    8   20      0.78      0.00
    6    8   20     -0.50      0.00
   -8    9   20      0.04      0.00
   -7    9   20      0.34      0.00
   -6    9   20     -0.47      0.00
    4    9   20      0.83      0.00
    5    9   20     -0.19      0.00
    6    9   20      0.03      0.00
   -7   10   20      0.49      0.00
   -6   10   20     -1.19      0.00
   -5   10   20     -0.02      0.00
    4   10   20     -0.97      0.00
    5   10   20     -0.30      0.00
   -7   11   20     -0.09      0.00
   -6   11   20     -0.28      0.00
   -5   11   20      0.37      0.00
   -4   11   20      0.66      0.00
    3   11   20      0.03      0.00
    4   11   20     -0.39      0.00
    5   11   20     -0.08      0.00
   -6   12   20     -0.40      0.00
   -5   12   20      0.09      0.00
   -4   12   20      0.51      0.00
   -3   12   20      0.01      0.00
   -2   12   20     -1.07      0.00
    0   12   20      0.57      0.00
    1   12   20      0.74      0.00
    2   12   20     -0.13      0.00
    3   12   20      0.16      0.00
    4   12   20     -1.41      0.00
   -5   13   20      0.52      0.00
   -4   13   20      0.67      0.00
   -3   13   20      0.38      0.00
   -2   13   20      3.41      0.00
   -1   13   20      0.14      0.00
    0   13   20     -0.93      0.00
    1   13   20     -1.03      0.00
    2   13   20      0.22      0.00
    3   13   20      0.04      0.00
   -4   14   20      0.24      0.00
   -3   14   20      0.14      0.00
   -2   14   20     -0.68      0.00
   -1   14   20     -1.85      0.00
    0   14   20      0.36      0.00
    1   14   20      1.34      0.00
    2   14   20     -0.20      0.00
   -2   15   20      0.77      0.00
   -1   15   20     -0.90      0.00
    0   15   20     -0.61      0.00
   -9    0   21     -0.33      0.00
    7    0   21      0.72      0.00
   -9    1   21     -0.40      0.00
   -8    1   21      1.93      0.00
    6    1   21      0.37      0.00
    7    1   21     -0.10      0.00
   -9    2   21     -0.27      0.00
   -8    2   21      0.27      0.00
    6    2   21      0.23      0.00
    7    2   21      0.87      0.00
   -9    3   21     -0.26      0.00
   -8    3   21      0.83      0.00
    6    3   21     -0.16      0.00
    7    3   21     -0.68      0.00
   -9    4   21      0.37      0.00
   -8    4   21      0.31      0.00
    6    4   21      0.76      0.00
    7    4   21      0.87      0.00
   -8    5   21     -0.42      0.00
   -7    5   21      0.92      0.00
    6    5   21     -0.99      0.00
    7    5   21     -0.54      0.00
   -8    6   21      0.26      0.00
   -7    6   21      0.19      0.00
    5    6   21      0.03      0.00
    6    6   21      0.76      0.00
   -8    7   21     -0.05      0.00
   -7    7   21     -0.45      0.00
    5    7   21     -1.13      0.00
    6    7   21     -0.13      0.00
   -8    8   21      0.14      0.00
   -7    8   21     -0.11      0.00
   -6    8   21     -0.09      0.00
    4    8   21     -1.25      0.00
    5    8   21     -0.08      0.00
    6    8   21      0.18      0.00
   -7    9   21     -0.86      0.00
   -6    9   21      0.50      0.00
   -5    9   21      0.50      0.00
    4    9   21      0.01      0.00
    5    9   21      0.04      0.00
   -7   10   21     -0.22      0.00
   -6   10   21      0.58      0.00
   -5   10   21     -0.25      0.00
   -4   10   21     -0.73      0.00
    3   10   21      0.18      0.00
    4   10   21     -0.39      0.00
    5   10   21     -0.02      0.00
   -6   11   21      0.80      0.00
   -5   11   21     -0.13      0.00
   -4   11   21     -0.58      0.00
   -3   11   21     -0.14      0.00
    1   11   21     -0.09      0.00
    2   11   21      0.15      0.00
    3   11   21     -0.98      0.00
    4   11   21      1.02      0.00
   -5   12   21     -0.44      0.00
   -4   12   21     -0.72      0.00
   -3   12   21      0.45      0.00
   -2   12   21     -3.22      0.00
   -1   12   21     -1.03      0.00
    0   12   21      0.13      0.00
    1   12   21      1.88      0.00
    2   12   21     -0.89      0.00
    3   12   21     -0.18      0.00
    4   12   21      0.43      0.00
   -4   13   21     -0.33      0.00
   -3   13   21      0.09      0.00
   -2   13   21      0.80      0.00
   -1   13   21      1.41      0.00
    0   13   21     -0.21      0.00
    1   13   21     -0.68      0.00
    2   13   21      0.07      0.00
    3   13   21      0.16      0.00
   -3   14   21     -0.32      0.00
   -2   14   21     -1.59      0.00
   -1   14   21      0.48      0.00
    0   14   21      0.55      0.00
    1   14   21      0.34      0.00
   -8    0   22     -1.62      0.00
    6    0   22     -0.24      0.00
   -9    1   22      0.07      0.00
   -8    1   22     -0.07      0.00
    6    1   22     -0.03      0.00
    7    1   22     -0.45      0.00
   -9    2   22      0.42      0.00
   -8    2   22     -1.12      0.00
   -7    2   22     -1.15      0.00
    6    2   22     -0.15      0.00
    7    2   22      0.21      0.00
   -8    3   22     -0.20      0.00
   -7    3   22      1.94      0.00
    5    3   22     -0.67      0.00
    6    3   22     -0.47      0.00
    7    3   22     -0.63      0.00
   -8    4   22      0.12      0.00
   -7    4   22     -1.21      0.00
    5    4   22      0.18      0.00
    6    4   22      0.58      0.00
   -8    5   22     -0.20      0.00
   -7    5   22      0.26      0.00
    5    5   22     -0.31      0.00
    6    5   22     -0.69      0.00
   -8    6   22      0.39      0.00
   -7    6   22     -0.27      0.00
   -6    6   22      1.70      0.00
    5    6   22      1.01      0.00
    6    6   22      0.56      0.00
   -8    7   22     -0.15      0.00
   -7    7   22     -0.28      0.00
   -6    7   22      0.62      0.00
    4    7   22      0.92      0.00
    5    7   22      0.12      0.00
    6    7   22     -0.25      0.00
   -7    8   22      0.67      0.00
   -6    8   22      0.62      0.00
   -5    8   22     -0.81      0.00
    4    8   22      0.68      0.00
    5    8   22      0.43      0.00
   -7    9   22      0.24      0.00
   -6    9   22     -0.22      0.00
   -5    9   22      0.05      0.00
    3    9   22     -0.49      0.00
    4    9   22      0.95      0.00
    5    9   22      0.21      0.00
   -6   10   22     -0.74      0.00
   -5   10   22     -0.03      0.00
   -4   10   22      0.48      0.00
   -3   10   22      0.15      0.00
    1   10   22      0.22      0.00
    2   10   22      0.04      0.00
    3   10   22      1.01      0.00
    4   10   22     -0.26      0.00
   -6   11   22     -0.41      0.00
   -5   11   22      0.19      0.00
   -4   11   22      0.50      0.00
   -3   11   22     -0.98      0.00
   -2   11   22      2.72      0.00
   -1   11   22      1.38      0.00
    0   11   22      0.57      0.00
    1   11   22     -2.22      0.00
    2   11   22      1.42      0.00
    3   11   22     -0.03      0.00
    4   11   22      0.00      0.00
   -5   12   22      0.03      0.00
   -4   12   22      0.38      0.00
   -3   12   22     -0.08      0.00
   -2   12   22     -0.89      0.00
   -1   12   22     -1.12      0.00
    0   12   22      0.59      0.00
    1   12   22      0.09      0.00
    2   12   22     -0.20      0.00
    3   12   22      0.52      0.00
   -4   13   22      0.61      0.00
   -3   13   22     -0.12      0.00
   -2   13   22      1.84      0.00
   -1   13   22      0.32      0.00
    0   13   22     -0.18      0.00
    1   13   22     -0.94      0.00
    2   13   22      0.31      0.00
   -1   14   22     -0.72      0.00
   -7    0   23     -2.69      0.00
    5    0   23      1.07      0.00
   -8    1   23      0.97      0.00
   -7    1   23      0.53      0.00
    5    1   23      0.18      0.00
    6    1   23      0.15      0.00
   -8    2   23      0.02      0.00
   -7    2   23     -2.51      0.00
    5    2   23      0.82      0.00
    6    2   23      0.13      0.00
   -8    3   23      0.17      0.00
   -7    3   23      1.05      0.00
    5    3   23      0.17      0.00
    6    3   23     -0.16      0.00
   -8    4   23      0.12      0.00
   -7    4   23     -1.09      0.00
    5    4   23      0.55      0.00
    6    4   23      0.56      0.00
   -8    5   23     -0.49      0.00
   -7    5   23      0.67      0.00
   -6    5   23     -0.78      0.00
    4    5   23     -0.24      0.00
    5    5   23     -0.59      0.00
    6    5   23     -0.59      0.00
   -7    6   23      0.33      0.00
   -6    6   23     -0.65      0.00
    4    6   23     -0.09      0.00
    5    6   23      0.12      0.00
    6    6   23      0.27      0.00
   -7    7   23     -0.17      0.00
   -6    7   23     -1.32      0.00
   -5    7   23      0.68      0.00
    3    7   23      0.38      0.00
    4    7   23     -0.84      0.00
    5    7   23     -0.71      0.00
   -7    8   23      0.07      0.00
   -6    8   23     -0.38      0.00
   -5    8   23      0.09      0.00
    3    8   23      0.52      0.00
    4    8   23     -0.95      0.00
    5    8   23     -0.30      0.00
   -6    9   23      0.14      0.00
   -5    9   23      0.36      0.00
   -4    9   23     -0.25      0.00
   -3    9   23      0.07      0.00
    1    9   23     -0.75      0.00
    2    9   23     -0.41      0.00
    3    9   23     -0.34      0.00
    4    9   23     -0.49      0.00
   -6   10   23      0.32      0.00
   -5   10   23      0.15      0.00
   -4   10   23     -0.25      0.00
   -3   10   23      1.13      0.00
   -2   10   23     -2.46      0.00
   -1   10   23     -1.43      0.00
    0   10   23     -0.79      0.00
    1   10   23      2.09      0.00
    2   10   23     -1.85      0.00
    3   10   23      0.43      0.00
    4   10   23     -0.47      0.00
   -5   11   23     -0.11      0.00
   -4   11   23     -0.33      0.00
   -3   11   23     -0.06      0.00
   -2   11   23      0.69      0.00
   -1   11   23      1.28      0.00
    0   11   23     -1.41      0.00
    1   11   23     -0.06      0.00
    2   11   23      0.28      0.00
    3   11   23     -0.74      0.00
   -4   12   23     -0.42      0.00
   -3   12   23      0.38      0.00
   -2   12   23     -1.62      0.00
   -1   12   23     -0.85      0.00
    0   12   23     -0.29      0.00
    1   12   23      1.24      0.00
    2   12   23     -0.61      0.00
   -2   13   23      0.40      0.00
   -1   13   23      0.39      0.00
    0   13   23     -0.02      0.00
   -8    0   24     -0.57      0.00
   -6    0   24     -1.40      0.00
    6    0   24     -0.09      0.00
   -8    1   24      0.06      0.00
   -7    1   24      2.60      0.00
   -6    1   24      0.50      0.00
    4    1   24     -0.32      0.00
    5    1   24     -0.80      0.00
    6    1   24      0.04      0.00
   -8    2   24     -0.23      0.00
   -7    2   24     -0.64      0.00
   -6    2   24     -1.63      0.00
    4    2   24      0.32      0.00
    5    2   24     -0.23      0.00
    6    2   24     -0.02      0.00
   -8    3   24      0.03      0.00
   -7    3   24      1.74      0.00
   -6    3   24      0.49      0.00
    4    3   24     -0.87      0.00
    5    3   24     -0.57      0.00
    6    3   24     -0.31      0.00
   -8    4   24      0.39      0.00
   -7    4   24     -0.68      0.00
   -6    4   24     -0.51      0.00
    4    4   24      0.09      0.00
    5    4   24      0.18      0.00
    6    4   24      0.38      0.00
   -7    5   24      0.06      0.00
   -6    5   24      0.35      0.00
    4    5   24     -0.68      0.00
    5    5   24     -0.39      0.00
   -7    6   24     -0.22      0.00
   -6    6   24      1.10      0.00
   -5    6   24     -0.23      0.00
    3    6   24     -0.45      0.00
    4    6   24      0.57      0.00
    5    6   24      0.66      0.00
   -7    7   24     -0.37      0.00
   -6    7   24      0.65      0.00
   -5    7   24     -0.04      0.00
   -4    7   24      1.23      0.00
    2    7   24      0.94      0.00
    3    7   24     -0.16      0.00
    4    7   24      0.36      0.00
    5    7   24      0.16      0.00
   -6    8   24      0.53      0.00
   -5    8   24     -0.59      0.00
   -4    8   24     -0.16      0.00
   -3    8   24     -0.31      0.00
    1    8   24      1.11      0.00
    2    8   24      0.70      0.00
    3    8   24     -0.39      0.00
    4    8   24      0.84      0.00
   -6    9   24      0.10      0.00
   -5    9   24     -0.39      0.00
   -4    9   24      0.25      0.00
   -3    9   24     -0.77      0.00
   -2    9   24      2.40      0.00
   -1    9   24      1.64      0.00
    0    9   24      0.63      0.00
    1    9   24     -1.90      0.00
    2    9   24      2.04      0.00
    3    9   24     -0.60      0.00
    4    9   24      0.69      0.00
   -5   10   24      0.03      0.00
   -4   10   24      0.29      0.00
   -3   10   24      0.08      0.00
   -2   10   24     -0.30      0.00
   -1   10   24     -1.40      0.00
    0   10   24      2.33      0.00
    1   10   24      0.45      0.00
    2   10   24     -0.13      0.00
    3   10   24      0.38      0.00
   -4   11   24      0.02      0.00
   -3   11   24     -0.45      0.00
   -2   11   24      1.42      0.00
   -1   11   24      0.95      0.00
    0   11   24      0.48      0.00
    1   11   24     -1.14      0.00
    2   11   24      1.01      0.00
   -3   12   24     -0.10      0.00
   -2   12   24     -0.44      0.00
   -1   12   24     -0.46      0.00
    0   12   24      0.38      0.00
    1   12   24     -0.17      0.00
   -7    0   25     -2.23      0.00
    5    0   25      0.68      0.00
   -7    1   25      0.22      0.00
   -6    1   25      1.64      0.00
    4    1   25     -0.56      0.00
    5    1   25      0.15      0.00
   -7    2   25     -1.87      0.00
   -6    2   25     -0.45      0.00
    4    2   25      0.48      0.00
    5    2   25      0.49      0.00
   -7    3   25      0.45      0.00
   -6    3   25      1.37      0.00
   -5    3   25      0.21      0.00
    3    3   25      0.01      0.00
    4    3   25     -0.12      0.00
    5    3   25      0.07      0.00
   -7    4   25     -0.56      0.00
   -6    4   25     -0.12      0.00
   -5    4   25     -0.12      0.00
    3    4   25     -0.68      0.00
    4    4   25      0.89      0.00
    5    4   25      0.40      0.00
   -7    5   25      0.34      0.00
   -6    5   25     -0.23      0.00
   -5    5   25     -0.09      0.00
    3    5   25      0.25      0.00
    4    5   25     -0.17      0.00
    5    5   25     -0.41      0.00
   -7    6   25      0.41      0.00
   -6    6   25     -0.43      0.00
   -5    6   25     -0.14      0.00
   -4    6   25     -1.03      0.00
    2    6   25     -0.50      0.00
    3    6   25     -0.33      0.00
    4    6   25      0.42      0.00
   -6    7   25     -0.76      0.00
   -5    7   25      0.53      0.00
   -4    7   25      0.74      0.00
   -3    7   25      0.38      0.00
    1    7   25     -1.07      0.00
    2    7   25     -0.75      0.00
    3    7   25      0.66      0.00
    4    7   25     -0.68      0.00
   -6    8   25     -0.42      0.00
   -5    8   25      0.37      0.00
   -4    8   25     -0.45      0.00
   -3    8   25     -0.10      0.00
   -2    8   25     -2.30      0.00
   -1    8   25     -1.94      0.00
    0    8   25     -0.47      0.00
    1    8   25      1.91      0.00
    2    8   25     -1.85      0.00
    3    8   25      0.36      0.00
    4    8   25     -0.45      0.00
   -5    9   25      0.16      0.00
   -4    9   25     -0.27      0.00
   -3    9   25      0.05      0.00
   -2    9   25      0.13      0.00
   -1    9   25      0.98      0.00
    0    9   25     -2.99      0.00
    1    9   25     -0.83      0.00
    2    9   25     -0.13      0.00
    3    9   25      0.17      0.00
   -4   10   25      0.23      0.00
   -3   10   25      0.39      0.00
   -2   10   25     -1.38      0.00
   -1   10   25     -1.01      0.00
    0   10   25     -0.32      0.00
    1   10   25      0.95      0.00
    2   10   25     -1.43      0.00
   -3   11   25     -0.05      0.00
   -2   11   25      0.29      0.00
   -1   11   25      0.73      0.00
    0   11   25     -0.93      0.00
    1   11   25     -0.09      0.00
   -6    0   26     -1.46      0.00
    4    0   26      0.71      0.00
   -7    1   26      1.51      0.00
   -6    1   26      0.24      0.00
   -5    1   26      0.07      0.00
    3    1   26     -0.82      0.00
    4    1   26     -0.12      0.00
    5    1   26     -0.45      0.00
   -7    2   26     -0.18      0.00
   -6    2   26     -1.52      0.00
   -5    2   26     -0.61      0.00
    3    2   26     -0.31      0.00
    4    2   26      0.34      0.00
    5    2   26     -0.18      0.00
   -7    3   26      0.79      0.00
   -6    3   26      0.09      0.00
   -5    3   26      0.15      0.00
   -4    3   26      1.00      0.00
    2    3   26     -0.47      0.00
    3    3   26      0.23      0.00
    4    3   26     -0.58      0.00
    5    3   26     -0.25      0.00
   -7    4   26     -0.26      0.00
   -6    4   26     -0.63      0.00
   -5    4   26      0.01      0.00
   -4    4   26     -1.59      0.00
    2    4   26      0.08      0.00
    3    4   26     -0.21      0.00
    4    4   26     -0.05      0.00
   -6    5   26      0.08      0.00
   -5    5   26      0.29      0.00
   -4    5   26      0.79      0.00
   -3    5   26      1.54      0.00
    1    5   26     -2.30      0.00
    2    5   26      0.19      0.00
    3    5   26      0.56      0.00
    4    5   26     -0.83      0.00
   -6    6   26      0.47      0.00
   -5    6   26     -0.25      0.00
   -4    6   26     -1.20      0.00
   -3    6   26     -0.42      0.00
   -2    6   26     -0.95      0.00
   -1    6   26     -0.76      0.00
    0    6   26      2.59      0.00
    1    6   26      0.78      0.00
    2    6   26      0.59      0.00
    3    6   26     -0.48      0.00
    4    6   26      0.23      0.00
   -5    7   26     -0.11      0.00
   -4    7   26      0.58      0.00
   -3    7   26      1.05      0.00
   -2    7   26      2.15      0.00
   -1    7   26      1.84      0.00
    0    7   26      0.51      0.00
    1    7   26     -1.97      0.00
    2    7   26      1.39      0.00
    3    7   26      0.07      0.00
   -5    8   26     -0.28      0.00
   -4    8   26      0.11      0.00
   -3    8   26     -0.18      0.00
   -2    8   26     -0.30      0.00
   -1    8   26     -0.27      0.00
    0    8   26      3.10      0.00
    1    8   26      0.95      0.00
    2    8   26      0.35      0.00
    3    8   26     -0.46      0.00
   -4    9   26     -0.17      0.00
   -3    9   26     -0.14      0.00
   -2    9   26      1.35      0.00
   -1    9   26      1.24      0.00
    0    9   26      0.08      0.00
    1    9   26     -0.93      0.00
    2    9   26      1.61      0.00
   -3   10   26      0.09      0.00
   -2   10   26     -0.11      0.00
   -1   10   26     -0.64      0.00
    0   10   26      1.44      0.00
    1   10   26      0.33      0.00
   -5    0   27     -0.26      0.00
   -3    0   27      1.15      0.00
    1    0   27      0.91      0.00
    3    0   27      0.78      0.00
   -6    1   27      1.18      0.00
   -5    1   27      0.45      0.00
   -4    1   27      0.55      0.00
   -3    1   27      0.07      0.00
    1    1   27     -0.31      0.00
    2    1   27     -1.47      0.00
    3    1   27      0.29      0.00
    4    1   27     -0.60      0.00
   -6    2   27     -0.12      0.00
   -5    2   27     -0.23      0.00
   -4    2   27     -0.89      0.00
   -3    2   27      1.04      0.00
    1    2   27      1.17      0.00
    2    2   27      0.29      0.00
    3    2   27      0.25      0.00
    4    2   27      0.15      0.00
   -6    3   27      0.99      0.00
   -5    3   27      0.28      0.00
   -4    3   27      0.97      0.00
   -3    3   27      0.34      0.00
   -2    3   27      0.01      0.00
    0    3   27     -0.13      0.00
    1    3   27     -0.34      0.00
    2    3   27     -0.27      0.00
    3    3   27      0.37      0.00
    4    3   27     -0.02      0.00
   -6    4   27      0.08      0.00
   -5    4   27     -0.32      0.00
   -4    4   27     -0.64      0.00
   -3    4   27     -0.46      0.00
   -2    4   27     -1.20      0.00
   -1    4   27     -0.23      0.00
    0    4   27     -1.29      0.00
    1    4   27      1.75      0.00
    2    4   27     -0.01      0.00
    3    4   27     -0.39      0.00
    4    4   27      0.67      0.00
   -6    5   27      0.02      0.00
   -5    5   27      0.02      0.00
   -4    5   27      1.24      0.00
   -3    5   27      0.52      0.00
   -2    5   27      0.65      0.00
   -1    5   27      1.03      0.00
    0    5   27     -1.18      0.00
    1    5   27     -0.48      0.00
    2    5   27     -0.34      0.00
    3    5   27      0.27      0.00
   -5    6   27     -0.17      0.00
   -4    6   27     -0.49      0.00
   -3    6   27     -1.40      0.00
   -2    6   27     -1.97      0.00
   -1    6   27     -1.18      0.00
    0    6   27     -0.64      0.00
    1    6   27      1.82      0.00
    2    6   27     -0.88      0.00
    3    6   27     -0.32      0.00
   -5    7   27      0.24      0.00
   -4    7   27      0.22      0.00
   -3    7   27      0.28      0.00
   -2    7   27      0.49      0.00
   -1    7   27     -0.10      0.00
    0    7   27     -2.51      0.00
    1    7   27     -0.84      0.00
    2    7   27     -0.47      0.00
   -4    8   27     -0.06      0.00
   -3    8   27     -0.34      0.00
   -2    8   27     -1.27      0.00
   -1    8   27     -1.30      0.00
    0    8   27      0.00      0.00
    1    8   27      1.00      0.00
    2    8   27     -1.42      0.00
   -3    9   27     -0.04      0.00
   -2    9   27      0.07      0.00
   -1    9   27      0.07      0.00
    0    9   27     -1.76      0.00
    1    9   27     -0.41      0.00
   -6    0   28     -0.71      0.00
   -4    0   28     -0.61      0.00
   -2    0   28      0.18      0.00
    0    0   28      0.34      0.00
    2    0   28      1.36      0.00
   -6    1   28      0.07      0.00
   -5    1   28      0.29      0.00
   -4    1   28      0.44      0.00
   -3    1   28     -1.02      0.00
   -2    1   28     -0.44      0.00
   -1    1   28     -0.22      0.00
    0    1   28      0.26      0.00
    1    1   28     -0.85      0.00
    2    1   28     -0.12      0.00
    3    1   28     -0.37      0.00
   -6    2   28     -0.81      0.00
   -5    2   28     -0.41      0.00
   -4    2   28     -0.61      0.00
   -3    2   28     -0.20      0.00
   -2    2   28      0.18      0.00
   -1    2   28     -0.88      0.00
    0    2   28      0.01      0.00
    1    2   28      0.35      0.00
    2    2   28      0.61      0.00
    3    2   28     -0.41      0.00
   -5    3   28      0.28      0.00
   -4    3   28      0.51      0.00
   -3    3   28     -0.50      0.00
   -2    3   28      0.23      0.00
   -1    3   28     -0.25      0.00
    0    3   28      0.78      0.00
    1    3   28     -1.13      0.00
    2    3   28     -0.08      0.00
    3    3   28      0.09      0.00
   -5    4   28     -0.00      0.00
   -4    4   28     -0.88      0.00
   -3    4   28     -0.55      0.00
   -2    4   28     -0.23      0.00
   -1    4   28     -1.11      0.00
    0    4   28      0.13      0.00
    1    4   28      0.29      0.00
    2    4   28      0.14      0.00
    3    4   28     -0.24      0.00
   -5    5   28      0.27      0.00
   -4    5   28      0.26      0.00
   -3    5   28      0.92      0.00
   -2    5   28      1.55      0.00
   -1    5   28      0.32      0.00
    0    5   28      0.68      0.00
    1    5   28     -1.38      0.00
    2    5   28      0.46      0.00
   -4    6   28     -0.50      0.00
   -3    6   28     -0.42      0.00
   -2    6   28     -0.45      0.00
   -1    6   28     -0.08      0.00
    0    6   28      1.42      0.00
    1    6   28      0.60      0.00
    2    6   28      0.43      0.00
   -4    7   28      0.18      0.00
   -3    7   28      0.73      0.00
   -2    7   28      1.22      0.00
   -1    7   28      0.92      0.00
    0    7   28      0.10      0.00
    1    7   28     -0.95      0.00
   -3    8   28     -0.03      0.00
   -2    8   28     -0.12      0.00
   -1    8   28      0.45      0.00
    0    8   28      1.71      0.00
    0    0    0      0.00      0.00
# SQUEEZE RESULTS (Version = 160122)
# Note: Data are Listed for all Voids in the P1 Unit Cell
# i.e. Centre of Gravity, Solvent Accessible Volume,
# Recovered number of Electrons in the Void and
# Details about the Squeezed Material
loop_
  _platon_squeeze_void_nr
  _platon_squeeze_void_average_x
  _platon_squeeze_void_average_y
  _platon_squeeze_void_average_z
  _platon_squeeze_void_volume
  _platon_squeeze_void_count_electrons
  _platon_squeeze_void_content
   1 -0.010 -0.000  0.500       188        48 ' '
   2 -0.014  0.500 -0.000       188        48 ' '
_platon_squeeze_void_probe_radius                  1.20
_platon_squeeze_details
)
TITL l1270a
CELL    8.9749   15.2114   23.8000     90.00     96.27     90.00
SPGR P21/n
# Solvent Accessible Volume =       372
# Electrons Found in S.A.V. =        97
# Note: Atoms in Void are Labelled as Cxxx and Qxxx for all Others
C101 0.878 0.510 0.010 !       3.39 eA-3
C102 0.164 0.559 0.012 !       2.91 eA-3
C103 0.688 0.484 0.005 !       1.97 eA-3
C104 0.090 0.020 0.502 !       1.82 eA-3
C105 0.521 0.895 0.500 !       1.50 eA-3
C106 0.244 0.589 0.045 !       0.78 eA-3
Q107 0.188 0.061 0.446 !       0.70 eA-3
C108 0.784 0.516 0.048 !       0.68 eA-3
C109 0.747 0.542 0.026 !       0.67 eA-3
C110 0.606 0.971 0.470 !       0.65 eA-3
C111 0.523 0.032 0.452 !       0.64 eA-3
C112 0.679 0.909 0.477 !       0.64 eA-3
C113 0.912 0.438 0.942 !       0.56 eA-3
Q114 0.254 0.129 0.499 !       0.56 eA-3
Q115 0.299 0.071 0.438 !       0.50 eA-3
)
;
_shelx_fab_checksum              61739
####################################################################### 
# 
# This file contains crystal structure data downloaded from the 
# Cambridge Structural Database (CSD) hosted by the Cambridge 
# Crystallographic Data Centre (CCDC).
# 
# Full information about CCDC data access policies and citation 
# guidelines are available at http://www.ccdc.cam.ac.uk/access/V1 
# 
# Audit and citation data items may have been added by the CCDC. 
# Please retain this information to preserve the provenance of 
# this file and to allow appropriate attribution of the data. 
# 
#######################################################################

data_l1305a
_database_code_depnum_ccdc_archive 'CCDC 2427531'
loop_
_audit_author_name
_audit_author_address
'Martin Lutz'
;Utrecht University
Netherlands
;
_audit_update_record             
;
2025-02-27 deposited with the CCDC.	2025-06-05 downloaded from the CCDC.
;

_audit_creation_method           SHELXL-2018/3
_shelx_SHELXL_version_number     2018/3
_chemical_name_systematic        ?
_chemical_name_common            ?
_chemical_melting_point          ?
_chemical_formula_moiety         'C68 H80 Mg2 N8'
_chemical_formula_sum            'C68 H80 Mg2 N8'
_chemical_formula_weight         1058.02

loop_
_atom_type_symbol
_atom_type_description
_atom_type_scat_dispersion_real
_atom_type_scat_dispersion_imag
_atom_type_scat_source
C C 0.0033 0.0016 'International Tables Vol C Tables 4.2.6.8 and 6.1.1.4'
H H 0.0000 0.0000 'International Tables Vol C Tables 4.2.6.8 and 6.1.1.4'
Mg Mg 0.0486 0.0363 'International Tables Vol C Tables 4.2.6.8 and 6.1.1.4'
N N 0.0061 0.0033 'International Tables Vol C Tables 4.2.6.8 and 6.1.1.4'

_space_group_crystal_system      triclinic
_space_group_IT_number           1
_space_group_name_H-M_alt        'P 1'
_space_group_name_Hall           'P 1'

_shelx_space_group_comment       
;
The symmetry employed for this shelxl refinement is uniquely defined
by the following loop, which should always be used as a source of
symmetry information in preference to the above space-group names.
They are only intended as comments.
;

loop_
_space_group_symop_operation_xyz
'x, y, z'

_cell_length_a                   9.5033(5)
_cell_length_b                   11.6436(4)
_cell_length_c                   14.6882(7)
_cell_angle_alpha                79.969(2)
_cell_angle_beta                 89.660(3)
_cell_angle_gamma                69.433(2)
_cell_volume                     1495.75(12)
_cell_formula_units_Z            1
_cell_measurement_temperature    150(2)
_cell_measurement_reflns_used    12488
_cell_measurement_theta_min      1.42
_cell_measurement_theta_max      25.52

loop_
_diffrn_orient_matrix_type
_diffrn_orient_matrix_UB_11
_diffrn_orient_matrix_UB_12
_diffrn_orient_matrix_UB_13
_diffrn_orient_matrix_UB_21
_diffrn_orient_matrix_UB_22
_diffrn_orient_matrix_UB_23
_diffrn_orient_matrix_UB_31
_diffrn_orient_matrix_UB_32
_diffrn_orient_matrix_UB_33
'Nonius RMAT' -0.0756316 0.0086931 0.0483879 -0.0829416 0.0278773 -0.0494930
0.0086562 -0.0886336 0.0025853

_exptl_crystal_description       needle
_exptl_crystal_colour            'dark red'
_exptl_crystal_density_meas      ?
_exptl_crystal_density_method    ?
_exptl_crystal_density_diffrn    1.175
_exptl_crystal_F_000             568
_exptl_transmission_factor_min   ?
_exptl_transmission_factor_max   ?
_exptl_crystal_size_max          0.37
_exptl_crystal_size_mid          0.11
_exptl_crystal_size_min          0.06
_exptl_absorpt_coefficient_mu    0.088
_shelx_estimated_absorpt_T_min   ?
_shelx_estimated_absorpt_T_max   ?
_exptl_absorpt_correction_type   multi-scan
_exptl_absorpt_correction_T_min  0.5788
_exptl_absorpt_correction_T_max  0.7452
_exptl_absorpt_process_details   
;
 SADABS 2016/2: Krause, L., Herbst-Irmer, R., Sheldrick G.M. & Stalke D.,
 J. Appl. Cryst. 48 (2015) 3-10
;
_exptl_absorpt_special_details   ?
_diffrn_ambient_temperature      150(2)
_diffrn_radiation_wavelength     0.71073
_diffrn_radiation_type           MoK\a
_diffrn_source                   'sealed tube'
_diffrn_measurement_device_type  'Bruker Kappa ApexII'
_diffrn_measurement_method       '\w scans'
_diffrn_detector_area_resol_mean ?
_diffrn_reflns_number            22437
_diffrn_reflns_av_unetI/netI     0.1114
_diffrn_reflns_av_R_equivalents  0.0576
_diffrn_reflns_limit_h_min       -11
_diffrn_reflns_limit_h_max       11
_diffrn_reflns_limit_k_min       -14
_diffrn_reflns_limit_k_max       14
_diffrn_reflns_limit_l_min       -17
_diffrn_reflns_limit_l_max       17
_diffrn_reflns_theta_min         1.410
_diffrn_reflns_theta_max         25.497
_diffrn_reflns_theta_full        25.242
_diffrn_measured_fraction_theta_max 1.000
_diffrn_measured_fraction_theta_full 1.000
_diffrn_reflns_Laue_measured_fraction_max 1.000
_diffrn_reflns_Laue_measured_fraction_full 1.000
_diffrn_reflns_point_group_measured_fraction_max 0.988
_diffrn_reflns_point_group_measured_fraction_full 0.988
_reflns_number_total             10987
_reflns_number_gt                7491
_reflns_threshold_expression     'I > 2\s(I)'
_reflns_Friedel_coverage         0.975
_reflns_Friedel_fraction_max     0.975
_reflns_Friedel_fraction_full    0.976

_reflns_special_details          
;
 Reflections were merged by SHELXL according to the crystal
 class for the calculation of statistics and refinement.
 
 _reflns_Friedel_fraction is defined as the number of unique
 Friedel pairs measured divided by the number that would be
 possible theoretically, ignoring centric projections and
 systematic absences.
;

_computing_data_collection       Apex3
_computing_cell_refinement       Peakref
_computing_data_reduction        'Eval15, Sadabs'
_computing_structure_solution    SHELXT
_computing_structure_refinement  'SHELXL-2018/3 (Sheldrick, 2018)'
_computing_molecular_graphics    ?
_computing_publication_material  ?
_refine_special_details          ?
_refine_ls_structure_factor_coef Fsqd
_refine_ls_matrix_type           full
_refine_ls_weighting_scheme      calc
_refine_ls_weighting_details     
'w=1/[\s^2^(Fo^2^)+(0.1102P)^2^] where P=(Fo^2^+2Fc^2^)/3'
_atom_sites_solution_primary     dual
_atom_sites_solution_secondary   difmap
_atom_sites_solution_hydrogens   geom
_refine_ls_hydrogen_treatment    constr
_refine_ls_extinction_method     none
_refine_ls_extinction_coef       .
_refine_ls_abs_structure_details 
;
 Flack x determined using 2636 quotients [(I+)-(I-)]/[(I+)+(I-)]
 (Parsons, Flack and Wagner, Acta Cryst. B69 (2013) 249-259).
;
_refine_ls_abs_structure_Flack   0.08(18)
_chemical_absolute_configuration unk
_refine_ls_number_reflns         10987
_refine_ls_number_parameters     740
_refine_ls_number_restraints     1114
_refine_ls_R_factor_all          0.1189
_refine_ls_R_factor_gt           0.0751
_refine_ls_wR_factor_ref         0.1953
_refine_ls_wR_factor_gt          0.1705
_refine_ls_goodness_of_fit_ref   1.019
_refine_ls_restrained_S_all      1.066
_refine_ls_shift/su_max          0.000
_refine_ls_shift/su_mean         0.000

loop_
_atom_site_label
_atom_site_type_symbol
_atom_site_fract_x
_atom_site_fract_y
_atom_site_fract_z
_atom_site_U_iso_or_equiv
_atom_site_adp_type
_atom_site_occupancy
_atom_site_site_symmetry_order
_atom_site_calc_flag
_atom_site_refinement_flags_posn
_atom_site_refinement_flags_adp
_atom_site_refinement_flags_occupancy
_atom_site_disorder_assembly
_atom_site_disorder_group
Mg1 Mg 0.4800(2) 0.56512(19) 0.37143(15) 0.0177(5) Uani 1 1 d . . . . .
Mg2 Mg 0.4766(2) 0.3695(2) 0.60596(15) 0.0180(5) Uani 1 1 d . . . . .
N11 N 0.4008(6) 0.6560(5) 0.4793(4) 0.0204(12) Uani 1 1 d . . . . .
N21 N 0.5440(6) 0.5191(5) 0.6064(4) 0.0205(13) Uani 1 1 d . . . . .
N31 N 0.2975(6) 0.7139(5) 0.2975(4) 0.0203(13) Uani 1 1 d . . . . .
N41 N 0.6578(6) 0.2856(5) 0.7059(4) 0.0216(13) Uani 1 1 d . . . . .
C11 C 0.2350(8) 0.7906(6) 0.3551(5) 0.0215(15) Uani 1 1 d . . . . .
H11 H 0.148569 0.862242 0.333085 0.026 Uiso 1 1 calc R U . . .
C21 C 0.2891(8) 0.7719(6) 0.4458(5) 0.0210(15) Uani 1 1 d . . . . .
C31 C 0.2564(9) 0.8692(6) 0.4959(5) 0.0280(17) Uani 1 1 d . . . . .
H31 H 0.173289 0.944407 0.476166 0.034 Uiso 1 1 calc R U . . .
C41 C 0.3443(10) 0.8559(7) 0.5735(5) 0.0340(18) Uani 1 1 d . . . . .
H41 H 0.328555 0.925281 0.603205 0.041 Uiso 1 1 calc R U . . .
C51 C 0.4578(9) 0.7408(6) 0.6099(5) 0.0280(17) Uani 1 1 d . . . . .
C61 C 0.4674(8) 0.6374(6) 0.5654(5) 0.0208(15) Uani 1 1 d . . . . .
C71 C 0.5575(11) 0.7179(8) 0.6855(5) 0.040(2) Uani 1 1 d . . . . .
H71 H 0.561017 0.784631 0.713444 0.048 Uiso 1 1 calc R U . . .
C81 C 0.6538(10) 0.5938(7) 0.7205(5) 0.0325(18) Uani 1 1 d . . . . .
H81 H 0.728453 0.578023 0.768464 0.039 Uiso 1 1 calc R U . . .
C91 C 0.6397(8) 0.4956(7) 0.6850(5) 0.0227(15) Uani 1 1 d . . . . .
C101 C 0.7024(8) 0.3722(6) 0.7297(5) 0.0226(15) Uani 1 1 d . . . . .
H101 H 0.778367 0.349742 0.778086 0.027 Uiso 1 1 calc R U . . .
C111 C 0.2483(7) 0.7526(6) 0.2022(5) 0.0200(15) Uani 1 1 d . . . . .
C121 C 0.2343(8) 0.6637(6) 0.1519(5) 0.0245(15) Uani 1 1 d D . . . .
C131 C 0.1796(8) 0.7008(7) 0.0607(5) 0.0305(17) Uani 1 1 d . . . . .
H131 H 0.168303 0.640883 0.027725 0.037 Uiso 1 1 calc R U . . .
C141 C 0.1407(8) 0.8235(7) 0.0163(5) 0.0310(18) Uani 1 1 d . . . . .
H141 H 0.100114 0.848361 -0.045973 0.037 Uiso 1 1 calc R U . . .
C151 C 0.1616(8) 0.9101(7) 0.0638(5) 0.0271(17) Uani 1 1 d . . . . .
H151 H 0.136222 0.994143 0.032892 0.032 Uiso 1 1 calc R U . . .
C161 C 0.2190(7) 0.8769(6) 0.1556(5) 0.0214(15) Uani 1 1 d D . . . .
C171 C 0.2749(8) 0.5274(6) 0.1989(5) 0.0285(17) Uani 1 1 d D . . . .
H171 H 0.367560 0.505687 0.239936 0.034 Uiso 1 1 calc R U . . .
C181 C 0.3131(11) 0.4364(7) 0.1318(6) 0.052(2) Uani 1 1 d D . . . .
H18A H 0.220418 0.441945 0.099478 0.077 Uiso 1 1 calc R U . . .
H18B H 0.362951 0.351305 0.166242 0.077 Uiso 1 1 calc R U . . .
H18C H 0.380568 0.457364 0.086603 0.077 Uiso 1 1 calc R U . . .
C191 C 0.1527(9) 0.5092(7) 0.2615(6) 0.046(2) Uani 1 1 d D . . . .
H19A H 0.133023 0.565782 0.306033 0.069 Uiso 1 1 calc R U . . .
H19B H 0.186368 0.422673 0.294877 0.069 Uiso 1 1 calc R U . . .
H19C H 0.060130 0.527288 0.223676 0.069 Uiso 1 1 calc R U . . .
C201 C 0.2560(7) 0.9759(6) 0.1958(5) 0.0270(17) Uani 1 1 d D . . . .
H201 H 0.302701 0.937543 0.259783 0.032 Uiso 1 1 calc R U . . .
C211 C 0.3705(9) 1.0185(8) 0.1387(5) 0.041(2) Uani 1 1 d D . . . .
H21A H 0.462741 0.946480 0.137582 0.062 Uiso 1 1 calc R U . . .
H21B H 0.393991 1.080484 0.166889 0.062 Uiso 1 1 calc R U . . .
H21C H 0.327801 1.055694 0.075314 0.062 Uiso 1 1 calc R U . . .
C221 C 0.1162(9) 1.0892(7) 0.2028(6) 0.044(2) Uani 1 1 d D . . . .
H22A H 0.071290 1.131303 0.140525 0.066 Uiso 1 1 calc R U . . .
H22B H 0.144516 1.147019 0.233271 0.066 Uiso 1 1 calc R U . . .
H22C H 0.043004 1.061915 0.239079 0.066 Uiso 1 1 calc R U . . .
C231 C 0.7165(7) 0.1601(6) 0.7566(5) 0.0204(15) Uani 1 1 d . . . . .
C241 C 0.7648(7) 0.0651(6) 0.7047(4) 0.0269(16) Uani 1 1 d D . . . .
C251 C 0.8202(8) -0.0584(7) 0.7511(6) 0.0324(18) Uani 1 1 d . . . . .
H251 H 0.852285 -0.123796 0.716492 0.039 Uiso 1 1 calc R U . . .
C261 C 0.8294(9) -0.0872(7) 0.8464(6) 0.0329(18) Uani 1 1 d . . . . .
H261 H 0.869658 -0.171780 0.877227 0.040 Uiso 1 1 calc R U . . .
C271 C 0.7800(8) 0.0073(7) 0.8965(6) 0.0309(18) Uani 1 1 d . . . . .
H271 H 0.787392 -0.013379 0.962264 0.037 Uiso 1 1 calc R U . . .
C281 C 0.7196(7) 0.1318(6) 0.8544(4) 0.0224(15) Uani 1 1 d D . . . .
C291 C 0.7530(9) 0.0952(7) 0.5990(5) 0.046(2) Uani 1 1 d D . . . .
H29A H 0.651549 0.160415 0.579935 0.055 Uiso 0.655(16) 1 calc R U P A 1
H29B H 0.717094 0.186802 0.573700 0.055 Uiso 0.345(16) 1 calc R U P A 2
C30A C 0.8731(15) 0.1539(13) 0.5621(8) 0.058(4) Uani 0.655(16) 1 d D U P A 1
H30A H 0.855006 0.231478 0.585417 0.087 Uiso 0.655(16) 1 calc R U P A 1
H30B H 0.864874 0.171883 0.494223 0.087 Uiso 0.655(16) 1 calc R U P A 1
H30C H 0.974343 0.094961 0.583637 0.087 Uiso 0.655(16) 1 calc R U P A 1
C31A C 0.7680(18) -0.0093(11) 0.5486(9) 0.062(5) Uani 0.655(16) 1 d D U P A 1
H31A H 0.864481 -0.077175 0.567865 0.093 Uiso 0.655(16) 1 calc R U P A 1
H31B H 0.763998 0.020905 0.481744 0.093 Uiso 0.655(16) 1 calc R U P A 1
H31C H 0.685457 -0.040217 0.563200 0.093 Uiso 0.655(16) 1 calc R U P A 1
C30B C 0.8969(18) 0.022(3) 0.5574(15) 0.057(9) Uani 0.345(16) 1 d D U P A 2
H30D H 0.975177 0.056156 0.566346 0.085 Uiso 0.345(16) 1 calc R U P A 2
H30E H 0.876996 0.027753 0.491006 0.085 Uiso 0.345(16) 1 calc R U P A 2
H30F H 0.931069 -0.066037 0.588064 0.085 Uiso 0.345(16) 1 calc R U P A 2
C31B C 0.638(2) 0.032(2) 0.5759(15) 0.053(7) Uani 0.345(16) 1 d D U P A 2
H31D H 0.666004 -0.051944 0.614052 0.080 Uiso 0.345(16) 1 calc R U P A 2
H31E H 0.639938 0.024961 0.510244 0.080 Uiso 0.345(16) 1 calc R U P A 2
H31F H 0.535809 0.082528 0.589105 0.080 Uiso 0.345(16) 1 calc R U P A 2
C321 C 0.6513(7) 0.2280(6) 0.9158(4) 0.0259(16) Uani 1 1 d D . . . .
H321 H 0.604363 0.311435 0.874858 0.031 Uiso 1 1 calc R U . . .
C331 C 0.7714(9) 0.2360(9) 0.9815(6) 0.046(2) Uani 1 1 d D . . . .
H33A H 0.827700 0.152717 1.016883 0.069 Uiso 1 1 calc R U . . .
H33B H 0.722460 0.291986 1.024178 0.069 Uiso 1 1 calc R U . . .
H33C H 0.840723 0.268487 0.945247 0.069 Uiso 1 1 calc R U . . .
C341 C 0.5284(8) 0.1993(8) 0.9729(6) 0.039(2) Uani 1 1 d D . . . .
H34A H 0.453707 0.190605 0.931636 0.058 Uiso 1 1 calc R U . . .
H34B H 0.479299 0.267659 1.006164 0.058 Uiso 1 1 calc R U . . .
H34C H 0.573668 0.121419 1.017620 0.058 Uiso 1 1 calc R U . . .
N12 N 0.4070(6) 0.3211(5) 0.4901(4) 0.0176(12) Uani 1 1 d . . . . .
N22 N 0.5531(6) 0.3760(5) 0.3774(4) 0.0197(12) Uani 1 1 d . . . . .
N32 N 0.2883(6) 0.3325(5) 0.6594(4) 0.0207(12) Uani 1 1 d . . . . .
N42 N 0.6669(6) 0.5435(5) 0.2908(4) 0.0205(12) Uani 1 1 d . . . . .
C12 C 0.2342(8) 0.2837(6) 0.5987(5) 0.0204(15) Uani 1 1 d . . . . .
H12 H 0.149590 0.259908 0.613358 0.025 Uiso 1 1 calc R U . . .
C22 C 0.2976(8) 0.2666(6) 0.5146(5) 0.0204(15) Uani 1 1 d . . . . .
C32 C 0.2728(9) 0.1864(6) 0.4614(5) 0.0262(17) Uani 1 1 d . . . . .
H32 H 0.190788 0.158363 0.473511 0.031 Uiso 1 1 calc R U . . .
C42 C 0.3640(10) 0.1476(7) 0.3922(5) 0.0330(18) Uani 1 1 d . . . . .
H42 H 0.351630 0.086705 0.360783 0.040 Uiso 1 1 calc R U . . .
C52 C 0.4780(9) 0.1988(6) 0.3672(5) 0.0239(16) Uani 1 1 d . . . . .
C62 C 0.4791(8) 0.2988(6) 0.4118(5) 0.0181(14) Uani 1 1 d . . . . .
C72 C 0.5854(9) 0.1626(7) 0.3013(5) 0.0301(17) Uani 1 1 d . . . . .
H72 H 0.596022 0.091012 0.275324 0.036 Uiso 1 1 calc R U . . .
C82 C 0.6761(9) 0.2328(6) 0.2746(5) 0.0262(16) Uani 1 1 d . . . . .
H82 H 0.753064 0.206132 0.233212 0.031 Uiso 1 1 calc R U . . .
C92 C 0.6543(8) 0.3423(6) 0.3086(5) 0.0218(15) Uani 1 1 d . . . . .
C102 C 0.7153(8) 0.4327(6) 0.2698(5) 0.0236(15) Uani 1 1 d . . . . .
H102 H 0.792862 0.412384 0.227807 0.028 Uiso 1 1 calc R U . . .
C112 C 0.2306(7) 0.3289(7) 0.7499(5) 0.0205(15) Uani 1 1 d . . . . .
C122 C 0.1936(8) 0.4387(6) 0.7882(5) 0.0233(16) Uani 1 1 d D . . . .
C132 C 0.1313(9) 0.4405(7) 0.8732(5) 0.0304(17) Uani 1 1 d . . . . .
H132 H 0.103296 0.514517 0.898528 0.036 Uiso 1 1 calc R U . . .
C142 C 0.1088(9) 0.3360(7) 0.9222(5) 0.0333(19) Uani 1 1 d . . . . .
H142 H 0.065261 0.338803 0.980547 0.040 Uiso 1 1 calc R U . . .
C152 C 0.1497(8) 0.2285(7) 0.8864(5) 0.0302(18) Uani 1 1 d . . . . .
H152 H 0.134743 0.157165 0.920932 0.036 Uiso 1 1 calc R U . . .
C162 C 0.2123(8) 0.2212(6) 0.8009(5) 0.0228(15) Uani 1 1 d D . . . .
C172 C 0.2163(9) 0.5553(6) 0.7346(5) 0.0323(18) Uani 1 1 d D . . . .
H172 H 0.313207 0.526017 0.703642 0.039 Uiso 1 1 calc R U . . .
C182 C 0.2323(11) 0.6429(7) 0.7966(6) 0.045(2) Uani 1 1 d D . . . .
H18D H 0.136450 0.679389 0.824337 0.067 Uiso 1 1 calc R U . . .
H18E H 0.259682 0.709567 0.759506 0.067 Uiso 1 1 calc R U . . .
H18F H 0.310979 0.595945 0.845687 0.067 Uiso 1 1 calc R U . . .
C192 C 0.0936(11) 0.6247(7) 0.6582(5) 0.049(2) Uani 1 1 d D . . . .
H19D H 0.093857 0.569557 0.614858 0.073 Uiso 1 1 calc R U . . .
H19E H 0.112301 0.698206 0.625148 0.073 Uiso 1 1 calc R U . . .
H19F H -0.004497 0.651266 0.685444 0.073 Uiso 1 1 calc R U . . .
C202 C 0.2678(7) 0.0938(6) 0.7717(5) 0.0241(16) Uani 1 1 d D . . . .
H202 H 0.310568 0.103097 0.709682 0.029 Uiso 1 1 calc R U . . .
C212 C 0.3918(9) -0.0023(7) 0.8400(5) 0.043(2) Uani 1 1 d D . . . .
H21D H 0.479086 0.023941 0.840554 0.064 Uiso 1 1 calc R U . . .
H21E H 0.421693 -0.083773 0.820988 0.064 Uiso 1 1 calc R U . . .
H21F H 0.354078 -0.008693 0.902239 0.064 Uiso 1 1 calc R U . . .
C222 C 0.1394(9) 0.0459(8) 0.7633(7) 0.047(2) Uani 1 1 d D . . . .
H22D H 0.109633 0.019939 0.825192 0.070 Uiso 1 1 calc R U . . .
H22E H 0.172648 -0.025443 0.731310 0.070 Uiso 1 1 calc R U . . .
H22F H 0.053279 0.112503 0.727805 0.070 Uiso 1 1 calc R U . . .
C232 C 0.7264(7) 0.6362(6) 0.2510(5) 0.0203(15) Uani 1 1 d . . . . .
C242 C 0.7774(8) 0.6941(6) 0.3139(4) 0.0278(16) Uani 1 1 d D . . . .
C252 C 0.8308(9) 0.7891(7) 0.2773(6) 0.0325(18) Uani 1 1 d . . . . .
H252 H 0.862796 0.831121 0.318316 0.039 Uiso 1 1 calc R U . . .
C262 C 0.8381(9) 0.8234(7) 0.1833(6) 0.0357(19) Uani 1 1 d . . . . .
H262 H 0.877715 0.886450 0.160151 0.043 Uiso 1 1 calc R U . . .
C272 C 0.7881(9) 0.7662(7) 0.1230(5) 0.0321(18) Uani 1 1 d . . . . .
H272 H 0.793670 0.790558 0.058285 0.039 Uiso 1 1 calc R U . . .
C282 C 0.7292(8) 0.6730(6) 0.1546(4) 0.0256(16) Uani 1 1 d D . . . .
C292 C 0.7763(8) 0.6507(6) 0.4178(5) 0.0346(18) Uani 1 1 d D . . . .
H292 H 0.679332 0.636614 0.429507 0.041 Uiso 1 1 calc R U . . .
C302 C 0.9035(10) 0.5270(7) 0.4525(6) 0.048(2) Uani 1 1 d D . . . .
H30G H 0.905201 0.467384 0.412540 0.072 Uiso 1 1 calc R U . . .
H30H H 0.887328 0.493748 0.516126 0.072 Uiso 1 1 calc R U . . .
H30I H 0.999887 0.540209 0.451200 0.072 Uiso 1 1 calc R U . . .
C312 C 0.7816(11) 0.7482(8) 0.4744(6) 0.055(3) Uani 1 1 d D . . . .
H31G H 0.880379 0.757020 0.470611 0.083 Uiso 1 1 calc R U . . .
H31H H 0.764679 0.721312 0.539278 0.083 Uiso 1 1 calc R U . . .
H31I H 0.702999 0.828673 0.449630 0.083 Uiso 1 1 calc R U . . .
C322 C 0.6723(7) 0.6174(6) 0.0828(4) 0.0277(16) Uani 1 1 d D . . . .
H322 H 0.621715 0.561281 0.115789 0.033 Uiso 1 1 calc R U . . .
C332 C 0.8043(9) 0.5385(8) 0.0332(6) 0.046(2) Uani 1 1 d D . . . .
H33D H 0.862395 0.589524 0.006243 0.069 Uiso 1 1 calc R U . . .
H33E H 0.765334 0.508778 -0.015978 0.069 Uiso 1 1 calc R U . . .
H33F H 0.869517 0.466856 0.077874 0.069 Uiso 1 1 calc R U . . .
C342 C 0.5580(9) 0.7170(7) 0.0111(5) 0.041(2) Uani 1 1 d D . . . .
H34D H 0.473494 0.767072 0.042701 0.061 Uiso 1 1 calc R U . . .
H34E H 0.520729 0.676527 -0.031454 0.061 Uiso 1 1 calc R U . . .
H34F H 0.606346 0.771101 -0.023791 0.061 Uiso 1 1 calc R U . . .

loop_
_atom_site_aniso_label
_atom_site_aniso_U_11
_atom_site_aniso_U_22
_atom_site_aniso_U_33
_atom_site_aniso_U_23
_atom_site_aniso_U_13
_atom_site_aniso_U_12
Mg1 0.0199(12) 0.0150(11) 0.0198(12) -0.0023(10) 0.0045(9) -0.0086(10)
Mg2 0.0209(12) 0.0189(11) 0.0185(12) -0.0023(10) 0.0035(9) -0.0130(10)
N11 0.028(3) 0.014(3) 0.021(3) -0.004(2) 0.006(2) -0.010(2)
N21 0.029(3) 0.019(3) 0.018(3) -0.004(2) 0.006(2) -0.015(3)
N31 0.025(3) 0.020(3) 0.019(3) 0.000(2) 0.004(2) -0.013(3)
N41 0.022(3) 0.025(3) 0.019(3) -0.007(2) 0.002(2) -0.007(3)
C11 0.020(4) 0.015(3) 0.031(4) -0.001(3) 0.011(3) -0.011(3)
C21 0.020(3) 0.017(3) 0.027(4) -0.003(3) 0.010(3) -0.009(3)
C31 0.035(4) 0.012(3) 0.031(4) 0.002(3) 0.008(3) -0.005(3)
C41 0.060(5) 0.020(4) 0.028(4) -0.008(3) 0.012(4) -0.020(4)
C51 0.052(5) 0.018(3) 0.022(4) -0.007(3) 0.018(3) -0.021(3)
C61 0.030(4) 0.023(3) 0.018(3) -0.004(3) 0.008(3) -0.020(3)
C71 0.082(6) 0.049(5) 0.017(4) -0.012(3) 0.010(4) -0.055(5)
C81 0.053(5) 0.038(4) 0.020(4) -0.006(3) 0.004(4) -0.033(4)
C91 0.025(4) 0.028(3) 0.020(4) -0.005(3) 0.003(3) -0.015(3)
C101 0.022(4) 0.030(4) 0.019(4) -0.002(3) -0.002(3) -0.015(3)
C111 0.014(3) 0.018(3) 0.025(3) 0.000(3) 0.000(3) -0.004(3)
C121 0.017(4) 0.028(4) 0.030(4) -0.003(3) 0.002(3) -0.011(3)
C131 0.028(4) 0.035(4) 0.032(4) -0.006(3) 0.001(3) -0.015(4)
C141 0.028(4) 0.045(4) 0.021(4) -0.001(3) -0.006(3) -0.016(4)
C151 0.019(4) 0.030(4) 0.028(4) 0.007(3) -0.002(3) -0.010(3)
C161 0.017(4) 0.025(3) 0.022(3) 0.000(3) 0.001(3) -0.010(3)
C171 0.029(4) 0.026(4) 0.029(4) -0.001(3) -0.003(3) -0.009(3)
C181 0.068(7) 0.037(5) 0.054(6) -0.016(4) -0.007(5) -0.019(5)
C191 0.038(5) 0.028(4) 0.067(6) 0.005(4) 0.011(4) -0.013(4)
C201 0.030(4) 0.026(4) 0.027(4) 0.003(3) 0.000(3) -0.016(3)
C211 0.043(5) 0.062(6) 0.037(5) -0.008(4) 0.005(4) -0.041(5)
C221 0.044(5) 0.029(4) 0.057(6) -0.006(4) -0.001(4) -0.013(4)
C231 0.014(3) 0.020(3) 0.027(4) -0.004(3) 0.003(3) -0.007(3)
C241 0.015(4) 0.027(4) 0.035(4) -0.006(3) 0.000(3) -0.003(3)
C251 0.020(4) 0.023(4) 0.051(4) -0.015(3) -0.001(3) -0.001(3)
C261 0.024(4) 0.027(4) 0.045(4) -0.003(3) -0.001(3) -0.007(3)
C271 0.023(4) 0.032(4) 0.034(4) 0.003(3) 0.003(3) -0.009(3)
C281 0.014(3) 0.027(4) 0.025(4) -0.001(3) 0.002(3) -0.008(3)
C291 0.042(5) 0.041(5) 0.036(4) -0.018(4) -0.010(4) 0.011(4)
C30A 0.067(9) 0.066(10) 0.028(7) -0.008(7) 0.009(7) -0.008(7)
C31A 0.068(11) 0.044(8) 0.049(9) -0.026(7) -0.020(8) 0.019(7)
C30B 0.041(12) 0.075(18) 0.047(14) -0.023(13) 0.005(10) -0.006(11)
C31B 0.051(13) 0.053(15) 0.041(14) -0.012(12) -0.019(11) 0.003(11)
C321 0.030(4) 0.029(4) 0.022(4) -0.003(3) 0.005(3) -0.015(3)
C331 0.042(5) 0.065(6) 0.047(5) -0.017(5) 0.001(4) -0.034(5)
C341 0.030(4) 0.050(5) 0.045(5) -0.018(4) 0.016(4) -0.021(4)
N12 0.023(3) 0.014(3) 0.020(3) -0.003(2) 0.001(2) -0.012(2)
N22 0.024(3) 0.019(3) 0.020(3) -0.001(2) 0.006(2) -0.013(2)
N32 0.023(3) 0.023(3) 0.021(3) -0.006(2) 0.006(2) -0.012(3)
N42 0.018(3) 0.025(3) 0.022(3) -0.005(2) 0.004(2) -0.011(2)
C12 0.023(4) 0.015(3) 0.026(4) 0.002(3) -0.002(3) -0.012(3)
C22 0.023(4) 0.018(3) 0.022(3) 0.000(3) -0.001(3) -0.011(3)
C32 0.033(4) 0.023(4) 0.036(4) -0.008(3) 0.009(3) -0.025(3)
C42 0.057(5) 0.025(4) 0.028(4) -0.008(3) 0.005(4) -0.026(4)
C52 0.036(4) 0.020(4) 0.019(4) -0.004(3) 0.001(3) -0.015(3)
C62 0.022(4) 0.013(3) 0.019(3) 0.000(3) 0.001(3) -0.008(3)
C72 0.052(5) 0.018(4) 0.023(4) -0.009(3) 0.004(3) -0.012(3)
C82 0.030(4) 0.022(4) 0.025(4) -0.005(3) 0.010(3) -0.007(3)
C92 0.022(4) 0.020(3) 0.021(4) -0.001(3) 0.005(3) -0.006(3)
C102 0.023(4) 0.026(4) 0.021(4) -0.003(3) 0.008(3) -0.008(3)
C112 0.013(3) 0.028(3) 0.022(3) -0.004(3) 0.003(3) -0.010(3)
C122 0.024(4) 0.021(3) 0.027(4) -0.005(3) 0.006(3) -0.010(3)
C132 0.033(4) 0.025(4) 0.038(4) -0.015(3) 0.012(3) -0.011(3)
C142 0.033(4) 0.036(4) 0.030(4) -0.005(3) 0.020(4) -0.011(4)
C152 0.027(4) 0.029(4) 0.034(4) 0.001(3) 0.012(3) -0.013(3)
C162 0.018(4) 0.027(4) 0.027(4) -0.006(3) 0.004(3) -0.012(3)
C172 0.041(5) 0.026(4) 0.039(5) -0.014(3) 0.022(4) -0.020(4)
C182 0.062(6) 0.037(5) 0.053(5) -0.023(4) 0.026(5) -0.034(5)
C192 0.073(7) 0.029(5) 0.042(5) -0.002(4) 0.006(4) -0.016(5)
C202 0.030(4) 0.024(4) 0.022(4) -0.002(3) 0.011(3) -0.015(3)
C212 0.042(5) 0.037(5) 0.040(5) -0.009(4) 0.005(4) -0.003(4)
C222 0.041(5) 0.043(5) 0.074(7) -0.023(5) 0.020(5) -0.033(4)
C232 0.012(3) 0.019(3) 0.029(4) 0.000(3) 0.006(3) -0.007(3)
C242 0.025(4) 0.028(4) 0.036(4) -0.011(3) 0.007(3) -0.015(3)
C252 0.031(4) 0.031(4) 0.045(4) -0.011(4) 0.010(4) -0.019(4)
C262 0.031(4) 0.029(4) 0.049(5) -0.002(4) 0.007(4) -0.015(4)
C272 0.032(4) 0.029(4) 0.033(4) 0.006(3) 0.011(3) -0.014(3)
C282 0.018(4) 0.026(4) 0.030(4) 0.001(3) 0.008(3) -0.008(3)
C292 0.028(4) 0.050(5) 0.037(4) -0.014(4) 0.009(3) -0.026(4)
C302 0.059(6) 0.050(5) 0.036(5) 0.000(4) -0.003(4) -0.025(4)
C312 0.054(6) 0.072(7) 0.054(6) -0.037(5) 0.006(5) -0.029(5)
C322 0.026(4) 0.030(4) 0.025(4) -0.001(3) 0.007(3) -0.011(3)
C332 0.051(6) 0.047(5) 0.039(5) -0.013(4) 0.018(4) -0.015(4)
C342 0.040(5) 0.044(5) 0.037(5) 0.003(4) -0.001(4) -0.016(4)

_geom_special_details            
;
 All esds (except the esd in the dihedral angle between two l.s. planes)
 are estimated using the full covariance matrix.  The cell esds are taken
 into account individually in the estimation of esds in distances, angles
 and torsion angles; correlations between esds in cell parameters are only
 used when they are defined by crystal symmetry.  An approximate (isotropic)
 treatment of cell esds is used for estimating esds involving l.s. planes.
;

loop_
_geom_bond_atom_site_label_1
_geom_bond_atom_site_label_2
_geom_bond_distance
_geom_bond_site_symmetry_2
_geom_bond_publ_flag
Mg1 N22 2.049(6) . ?
Mg1 N11 2.051(6) . ?
Mg1 N42 2.094(6) . ?
Mg1 N31 2.108(6) . ?
Mg2 N21 2.058(6) . ?
Mg2 N12 2.064(6) . ?
Mg2 N32 2.101(6) . ?
Mg2 N41 2.103(6) . ?
N11 C61 1.365(9) . ?
N11 C21 1.399(8) . ?
N21 C61 1.342(9) . ?
N21 C91 1.400(9) . ?
N31 C11 1.324(9) . ?
N31 C111 1.420(8) . ?
N41 C101 1.321(9) . ?
N41 C231 1.433(9) . ?
C11 C21 1.383(10) . ?
C11 H11 0.9500 . ?
C21 C31 1.402(10) . ?
C31 C41 1.371(11) . ?
C31 H31 0.9500 . ?
C41 C51 1.409(11) . ?
C41 H41 0.9500 . ?
C51 C71 1.391(11) . ?
C51 C61 1.444(9) . ?
C71 C81 1.416(12) . ?
C71 H71 0.9500 . ?
C81 C91 1.384(10) . ?
C81 H81 0.9500 . ?
C91 C101 1.387(9) . ?
C101 H101 0.9500 . ?
C111 C121 1.414(9) . ?
C111 C161 1.420(9) . ?
C121 C131 1.379(10) . ?
C121 C171 1.528(7) . ?
C131 C141 1.382(10) . ?
C131 H131 0.9500 . ?
C141 C151 1.390(11) . ?
C141 H141 0.9500 . ?
C151 C161 1.394(10) . ?
C151 H151 0.9500 . ?
C161 C201 1.525(8) . ?
C171 C181 1.521(8) . ?
C171 C191 1.527(8) . ?
C171 H171 1.0000 . ?
C181 H18A 0.9800 . ?
C181 H18B 0.9800 . ?
C181 H18C 0.9800 . ?
C191 H19A 0.9800 . ?
C191 H19B 0.9800 . ?
C191 H19C 0.9800 . ?
C201 C221 1.526(8) . ?
C201 C211 1.534(7) . ?
C201 H201 1.0000 . ?
C211 H21A 0.9800 . ?
C211 H21B 0.9800 . ?
C211 H21C 0.9800 . ?
C221 H22A 0.9800 . ?
C221 H22B 0.9800 . ?
C221 H22C 0.9800 . ?
C231 C241 1.397(9) . ?
C231 C281 1.415(9) . ?
C241 C251 1.393(10) . ?
C241 C291 1.526(8) . ?
C251 C261 1.377(11) . ?
C251 H251 0.9500 . ?
C261 C271 1.375(11) . ?
C261 H261 0.9500 . ?
C271 C281 1.386(10) . ?
C271 H271 0.9500 . ?
C281 C321 1.525(7) . ?
C291 C31A 1.497(9) . ?
C291 C30B 1.525(10) . ?
C291 C30A 1.574(9) . ?
C291 C31B 1.591(10) . ?
C291 H29A 1.0000 . ?
C291 H29B 1.0000 . ?
C30A H30A 0.9800 . ?
C30A H30B 0.9800 . ?
C30A H30C 0.9800 . ?
C31A H31A 0.9800 . ?
C31A H31B 0.9800 . ?
C31A H31C 0.9800 . ?
C30B H30D 0.9800 . ?
C30B H30E 0.9800 . ?
C30B H30F 0.9800 . ?
C31B H31D 0.9800 . ?
C31B H31E 0.9800 . ?
C31B H31F 0.9800 . ?
C321 C341 1.531(7) . ?
C321 C331 1.537(8) . ?
C321 H321 1.0000 . ?
C331 H33A 0.9800 . ?
C331 H33B 0.9800 . ?
C331 H33C 0.9800 . ?
C341 H34A 0.9800 . ?
C341 H34B 0.9800 . ?
C341 H34C 0.9800 . ?
N12 C62 1.352(8) . ?
N12 C22 1.413(8) . ?
N22 C62 1.356(8) . ?
N22 C92 1.400(9) . ?
N32 C12 1.331(9) . ?
N32 C112 1.434(9) . ?
N42 C102 1.301(9) . ?
N42 C232 1.426(9) . ?
C12 C22 1.385(10) . ?
C12 H12 0.9500 . ?
C22 C32 1.397(10) . ?
C32 C42 1.365(11) . ?
C32 H32 0.9500 . ?
C42 C52 1.427(11) . ?
C42 H42 0.9500 . ?
C52 C72 1.409(11) . ?
C52 C62 1.436(9) . ?
C72 C82 1.395(11) . ?
C72 H72 0.9500 . ?
C82 C92 1.397(9) . ?
C82 H82 0.9500 . ?
C92 C102 1.409(9) . ?
C102 H102 0.9500 . ?
C112 C162 1.410(9) . ?
C112 C122 1.417(9) . ?
C122 C132 1.378(10) . ?
C122 C172 1.530(7) . ?
C132 C142 1.385(10) . ?
C132 H132 0.9500 . ?
C142 C152 1.371(11) . ?
C142 H142 0.9500 . ?
C152 C162 1.390(10) . ?
C152 H152 0.9500 . ?
C162 C202 1.526(7) . ?
C172 C192 1.519(8) . ?
C172 C182 1.525(7) . ?
C172 H172 1.0000 . ?
C182 H18D 0.9800 . ?
C182 H18E 0.9800 . ?
C182 H18F 0.9800 . ?
C192 H19D 0.9800 . ?
C192 H19E 0.9800 . ?
C192 H19F 0.9800 . ?
C202 C222 1.523(7) . ?
C202 C212 1.531(8) . ?
C202 H202 1.0000 . ?
C212 H21D 0.9800 . ?
C212 H21E 0.9800 . ?
C212 H21F 0.9800 . ?
C222 H22D 0.9800 . ?
C222 H22E 0.9800 . ?
C222 H22F 0.9800 . ?
C232 C282 1.408(9) . ?
C232 C242 1.412(10) . ?
C242 C252 1.399(10) . ?
C242 C292 1.523(8) . ?
C252 C262 1.378(11) . ?
C252 H252 0.9500 . ?
C262 C272 1.373(11) . ?
C262 H262 0.9500 . ?
C272 C282 1.399(10) . ?
C272 H272 0.9500 . ?
C282 C322 1.521(8) . ?
C292 C302 1.525(8) . ?
C292 C312 1.534(8) . ?
C292 H292 1.0000 . ?
C302 H30G 0.9800 . ?
C302 H30H 0.9800 . ?
C302 H30I 0.9800 . ?
C312 H31G 0.9800 . ?
C312 H31H 0.9800 . ?
C312 H31I 0.9800 . ?
C322 C342 1.528(7) . ?
C322 C332 1.537(8) . ?
C322 H322 1.0000 . ?
C332 H33D 0.9800 . ?
C332 H33E 0.9800 . ?
C332 H33F 0.9800 . ?
C342 H34D 0.9800 . ?
C342 H34E 0.9800 . ?
C342 H34F 0.9800 . ?

loop_
_geom_angle_atom_site_label_1
_geom_angle_atom_site_label_2
_geom_angle_atom_site_label_3
_geom_angle
_geom_angle_site_symmetry_1
_geom_angle_site_symmetry_3
_geom_angle_publ_flag
N22 Mg1 N11 125.8(2) . . ?
N22 Mg1 N42 80.7(2) . . ?
N11 Mg1 N42 134.6(2) . . ?
N22 Mg1 N31 132.4(2) . . ?
N11 Mg1 N31 82.3(2) . . ?
N42 Mg1 N31 107.2(2) . . ?
N21 Mg2 N12 125.6(2) . . ?
N21 Mg2 N32 131.1(2) . . ?
N12 Mg2 N32 81.9(2) . . ?
N21 Mg2 N41 80.7(2) . . ?
N12 Mg2 N41 135.2(2) . . ?
N32 Mg2 N41 108.6(2) . . ?
C61 N11 C21 118.2(6) . . ?
C61 N11 Mg1 129.0(5) . . ?
C21 N11 Mg1 109.7(4) . . ?
C61 N21 C91 119.6(6) . . ?
C61 N21 Mg2 125.7(5) . . ?
C91 N21 Mg2 109.5(4) . . ?
C11 N31 C111 118.4(6) . . ?
C11 N31 Mg1 107.4(4) . . ?
C111 N31 Mg1 133.5(4) . . ?
C101 N41 C231 120.1(6) . . ?
C101 N41 Mg2 109.6(4) . . ?
C231 N41 Mg2 129.5(5) . . ?
N31 C11 C21 123.4(6) . . ?
N31 C11 H11 118.3 . . ?
C21 C11 H11 118.3 . . ?
C11 C21 N11 116.0(6) . . ?
C11 C21 C31 122.3(6) . . ?
N11 C21 C31 120.6(6) . . ?
C41 C31 C21 120.0(7) . . ?
C41 C31 H31 120.0 . . ?
C21 C31 H31 120.0 . . ?
C31 C41 C51 121.0(7) . . ?
C31 C41 H41 119.5 . . ?
C51 C41 H41 119.5 . . ?
C71 C51 C41 126.0(7) . . ?
C71 C51 C61 117.7(7) . . ?
C41 C51 C61 116.3(7) . . ?
N21 C61 N11 117.4(6) . . ?
N21 C61 C51 121.3(6) . . ?
N11 C61 C51 121.3(6) . . ?
C51 C71 C81 119.2(7) . . ?
C51 C71 H71 120.4 . . ?
C81 C71 H71 120.4 . . ?
C91 C81 C71 120.3(7) . . ?
C91 C81 H81 119.9 . . ?
C71 C81 H81 119.9 . . ?
C81 C91 C101 123.0(6) . . ?
C81 C91 N21 120.1(6) . . ?
C101 C91 N21 116.4(6) . . ?
N41 C101 C91 120.8(6) . . ?
N41 C101 H101 119.6 . . ?
C91 C101 H101 119.6 . . ?
C121 C111 C161 119.3(6) . . ?
C121 C111 N31 119.1(6) . . ?
C161 C111 N31 121.6(6) . . ?
C131 C121 C111 119.9(6) . . ?
C131 C121 C171 119.7(6) . . ?
C111 C121 C171 120.3(6) . . ?
C121 C131 C141 121.2(7) . . ?
C121 C131 H131 119.4 . . ?
C141 C131 H131 119.4 . . ?
C131 C141 C151 119.3(7) . . ?
C131 C141 H141 120.4 . . ?
C151 C141 H141 120.4 . . ?
C141 C151 C161 121.8(7) . . ?
C141 C151 H151 119.1 . . ?
C161 C151 H151 119.1 . . ?
C151 C161 C111 118.3(6) . . ?
C151 C161 C201 116.6(6) . . ?
C111 C161 C201 125.0(6) . . ?
C181 C171 C191 110.7(7) . . ?
C181 C171 C121 113.8(6) . . ?
C191 C171 C121 111.7(6) . . ?
C181 C171 H171 106.7 . . ?
C191 C171 H171 106.7 . . ?
C121 C171 H171 106.7 . . ?
C171 C181 H18A 109.5 . . ?
C171 C181 H18B 109.5 . . ?
H18A C181 H18B 109.5 . . ?
C171 C181 H18C 109.5 . . ?
H18A C181 H18C 109.5 . . ?
H18B C181 H18C 109.5 . . ?
C171 C191 H19A 109.5 . . ?
C171 C191 H19B 109.5 . . ?
H19A C191 H19B 109.5 . . ?
C171 C191 H19C 109.5 . . ?
H19A C191 H19C 109.5 . . ?
H19B C191 H19C 109.5 . . ?
C161 C201 C221 112.5(6) . . ?
C161 C201 C211 111.2(6) . . ?
C221 C201 C211 109.5(6) . . ?
C161 C201 H201 107.8 . . ?
C221 C201 H201 107.8 . . ?
C211 C201 H201 107.8 . . ?
C201 C211 H21A 109.5 . . ?
C201 C211 H21B 109.5 . . ?
H21A C211 H21B 109.5 . . ?
C201 C211 H21C 109.5 . . ?
H21A C211 H21C 109.5 . . ?
H21B C211 H21C 109.5 . . ?
C201 C221 H22A 109.5 . . ?
C201 C221 H22B 109.5 . . ?
H22A C221 H22B 109.5 . . ?
C201 C221 H22C 109.5 . . ?
H22A C221 H22C 109.5 . . ?
H22B C221 H22C 109.5 . . ?
C241 C231 C281 120.8(6) . . ?
C241 C231 N41 116.8(6) . . ?
C281 C231 N41 122.4(6) . . ?
C251 C241 C231 118.7(6) . . ?
C251 C241 C291 120.4(6) . . ?
C231 C241 C291 120.8(6) . . ?
C261 C251 C241 121.2(7) . . ?
C261 C251 H251 119.4 . . ?
C241 C251 H251 119.4 . . ?
C271 C261 C251 119.4(7) . . ?
C271 C261 H261 120.3 . . ?
C251 C261 H261 120.3 . . ?
C261 C271 C281 122.2(7) . . ?
C261 C271 H271 118.9 . . ?
C281 C271 H271 118.9 . . ?
C271 C281 C231 117.7(6) . . ?
C271 C281 C321 117.8(6) . . ?
C231 C281 C321 124.4(6) . . ?
C31A C291 C241 117.5(8) . . ?
C30B C291 C241 112.2(10) . . ?
C31A C291 C30A 107.3(9) . . ?
C241 C291 C30A 110.5(7) . . ?
C30B C291 C31B 103.2(11) . . ?
C241 C291 C31B 101.2(9) . . ?
C31A C291 H29A 107.0 . . ?
C241 C291 H29A 107.0 . . ?
C30A C291 H29A 107.0 . . ?
C30B C291 H29B 113.1 . . ?
C241 C291 H29B 113.1 . . ?
C31B C291 H29B 113.1 . . ?
C291 C30A H30A 109.5 . . ?
C291 C30A H30B 109.5 . . ?
H30A C30A H30B 109.5 . . ?
C291 C30A H30C 109.5 . . ?
H30A C30A H30C 109.5 . . ?
H30B C30A H30C 109.5 . . ?
C291 C31A H31A 109.5 . . ?
C291 C31A H31B 109.5 . . ?
H31A C31A H31B 109.5 . . ?
C291 C31A H31C 109.5 . . ?
H31A C31A H31C 109.5 . . ?
H31B C31A H31C 109.5 . . ?
C291 C30B H30D 109.5 . . ?
C291 C30B H30E 109.5 . . ?
H30D C30B H30E 109.5 . . ?
C291 C30B H30F 109.5 . . ?
H30D C30B H30F 109.5 . . ?
H30E C30B H30F 109.5 . . ?
C291 C31B H31D 109.5 . . ?
C291 C31B H31E 109.5 . . ?
H31D C31B H31E 109.5 . . ?
C291 C31B H31F 109.5 . . ?
H31D C31B H31F 109.5 . . ?
H31E C31B H31F 109.5 . . ?
C281 C321 C341 111.6(5) . . ?
C281 C321 C331 111.7(6) . . ?
C341 C321 C331 109.1(6) . . ?
C281 C321 H321 108.1 . . ?
C341 C321 H321 108.1 . . ?
C331 C321 H321 108.1 . . ?
C321 C331 H33A 109.5 . . ?
C321 C331 H33B 109.5 . . ?
H33A C331 H33B 109.5 . . ?
C321 C331 H33C 109.5 . . ?
H33A C331 H33C 109.5 . . ?
H33B C331 H33C 109.5 . . ?
C321 C341 H34A 109.5 . . ?
C321 C341 H34B 109.5 . . ?
H34A C341 H34B 109.5 . . ?
C321 C341 H34C 109.5 . . ?
H34A C341 H34C 109.5 . . ?
H34B C341 H34C 109.5 . . ?
C62 N12 C22 118.1(5) . . ?
C62 N12 Mg2 129.2(5) . . ?
C22 N12 Mg2 108.9(4) . . ?
C62 N22 C92 118.7(6) . . ?
C62 N22 Mg1 126.5(4) . . ?
C92 N22 Mg1 110.0(4) . . ?
C12 N32 C112 117.8(6) . . ?
C12 N32 Mg2 108.7(4) . . ?
C112 N32 Mg2 132.4(5) . . ?
C102 N42 C232 121.3(6) . . ?
C102 N42 Mg1 110.1(5) . . ?
C232 N42 Mg1 128.1(4) . . ?
N32 C12 C22 121.9(6) . . ?
N32 C12 H12 119.0 . . ?
C22 C12 H12 119.0 . . ?
C12 C22 C32 123.1(6) . . ?
C12 C22 N12 116.5(6) . . ?
C32 C22 N12 119.8(6) . . ?
C42 C32 C22 121.3(7) . . ?
C42 C32 H32 119.3 . . ?
C22 C32 H32 119.3 . . ?
C32 C42 C52 119.8(7) . . ?
C32 C42 H42 120.1 . . ?
C52 C42 H42 120.1 . . ?
C72 C52 C42 126.0(7) . . ?
C72 C52 C62 117.6(7) . . ?
C42 C52 C62 116.3(7) . . ?
N12 C62 N22 116.5(6) . . ?
N12 C62 C52 122.0(6) . . ?
N22 C62 C52 121.5(6) . . ?
C82 C72 C52 119.4(7) . . ?
C82 C72 H72 120.3 . . ?
C52 C72 H72 120.3 . . ?
C72 C82 C92 120.2(7) . . ?
C72 C82 H82 119.9 . . ?
C92 C82 H82 119.9 . . ?
C82 C92 N22 120.7(6) . . ?
C82 C92 C102 123.5(6) . . ?
N22 C92 C102 115.3(6) . . ?
N42 C102 C92 120.8(6) . . ?
N42 C102 H102 119.6 . . ?
C92 C102 H102 119.6 . . ?
C162 C112 C122 120.1(6) . . ?
C162 C112 N32 122.5(6) . . ?
C122 C112 N32 117.4(6) . . ?
C132 C122 C112 118.9(6) . . ?
C132 C122 C172 120.4(6) . . ?
C112 C122 C172 120.7(6) . . ?
C122 C132 C142 121.1(7) . . ?
C122 C132 H132 119.5 . . ?
C142 C132 H132 119.5 . . ?
C152 C142 C132 119.9(7) . . ?
C152 C142 H142 120.1 . . ?
C132 C142 H142 120.1 . . ?
C142 C152 C162 121.7(7) . . ?
C142 C152 H152 119.1 . . ?
C162 C152 H152 119.1 . . ?
C152 C162 C112 118.2(6) . . ?
C152 C162 C202 117.5(6) . . ?
C112 C162 C202 124.1(6) . . ?
C192 C172 C182 110.9(6) . . ?
C192 C172 C122 111.8(6) . . ?
C182 C172 C122 113.4(6) . . ?
C192 C172 H172 106.8 . . ?
C182 C172 H172 106.8 . . ?
C122 C172 H172 106.8 . . ?
C172 C182 H18D 109.5 . . ?
C172 C182 H18E 109.5 . . ?
H18D C182 H18E 109.5 . . ?
C172 C182 H18F 109.5 . . ?
H18D C182 H18F 109.5 . . ?
H18E C182 H18F 109.5 . . ?
C172 C192 H19D 109.5 . . ?
C172 C192 H19E 109.5 . . ?
H19D C192 H19E 109.5 . . ?
C172 C192 H19F 109.5 . . ?
H19D C192 H19F 109.5 . . ?
H19E C192 H19F 109.5 . . ?
C222 C202 C162 111.3(6) . . ?
C222 C202 C212 109.3(6) . . ?
C162 C202 C212 111.5(6) . . ?
C222 C202 H202 108.2 . . ?
C162 C202 H202 108.2 . . ?
C212 C202 H202 108.2 . . ?
C202 C212 H21D 109.5 . . ?
C202 C212 H21E 109.5 . . ?
H21D C212 H21E 109.5 . . ?
C202 C212 H21F 109.5 . . ?
H21D C212 H21F 109.5 . . ?
H21E C212 H21F 109.5 . . ?
C202 C222 H22D 109.5 . . ?
C202 C222 H22E 109.5 . . ?
H22D C222 H22E 109.5 . . ?
C202 C222 H22F 109.5 . . ?
H22D C222 H22F 109.5 . . ?
H22E C222 H22F 109.5 . . ?
C282 C232 C242 121.2(6) . . ?
C282 C232 N42 122.7(6) . . ?
C242 C232 N42 116.0(6) . . ?
C252 C242 C232 117.7(6) . . ?
C252 C242 C292 122.1(6) . . ?
C232 C242 C292 120.1(6) . . ?
C262 C252 C242 121.5(7) . . ?
C262 C252 H252 119.2 . . ?
C242 C252 H252 119.2 . . ?
C272 C262 C252 120.0(7) . . ?
C272 C262 H262 120.0 . . ?
C252 C262 H262 120.0 . . ?
C262 C272 C282 121.5(7) . . ?
C262 C272 H272 119.2 . . ?
C282 C272 H272 119.2 . . ?
C272 C282 C232 118.0(6) . . ?
C272 C282 C322 118.0(6) . . ?
C232 C282 C322 124.1(6) . . ?
C242 C292 C302 111.9(6) . . ?
C242 C292 C312 113.0(6) . . ?
C302 C292 C312 109.9(7) . . ?
C242 C292 H292 107.2 . . ?
C302 C292 H292 107.2 . . ?
C312 C292 H292 107.2 . . ?
C292 C302 H30G 109.5 . . ?
C292 C302 H30H 109.5 . . ?
H30G C302 H30H 109.5 . . ?
C292 C302 H30I 109.5 . . ?
H30G C302 H30I 109.5 . . ?
H30H C302 H30I 109.5 . . ?
C292 C312 H31G 109.5 . . ?
C292 C312 H31H 109.5 . . ?
H31G C312 H31H 109.5 . . ?
C292 C312 H31I 109.5 . . ?
H31G C312 H31I 109.5 . . ?
H31H C312 H31I 109.5 . . ?
C282 C322 C342 112.5(6) . . ?
C282 C322 C332 110.5(6) . . ?
C342 C322 C332 109.4(6) . . ?
C282 C322 H322 108.1 . . ?
C342 C322 H322 108.1 . . ?
C332 C322 H322 108.1 . . ?
C322 C332 H33D 109.5 . . ?
C322 C332 H33E 109.5 . . ?
H33D C332 H33E 109.5 . . ?
C322 C332 H33F 109.5 . . ?
H33D C332 H33F 109.5 . . ?
H33E C332 H33F 109.5 . . ?
C322 C342 H34D 109.5 . . ?
C322 C342 H34E 109.5 . . ?
H34D C342 H34E 109.5 . . ?
C322 C342 H34F 109.5 . . ?
H34D C342 H34F 109.5 . . ?
H34E C342 H34F 109.5 . . ?

loop_
_geom_torsion_atom_site_label_1
_geom_torsion_atom_site_label_2
_geom_torsion_atom_site_label_3
_geom_torsion_atom_site_label_4
_geom_torsion
_geom_torsion_site_symmetry_1
_geom_torsion_site_symmetry_2
_geom_torsion_site_symmetry_3
_geom_torsion_site_symmetry_4
_geom_torsion_publ_flag
C111 N31 C11 C21 -169.7(6) . . . . ?
Mg1 N31 C11 C21 1.7(8) . . . . ?
N31 C11 C21 N11 -9.8(10) . . . . ?
N31 C11 C21 C31 158.6(7) . . . . ?
C61 N11 C21 C11 174.1(6) . . . . ?
Mg1 N11 C21 C11 12.2(7) . . . . ?
C61 N11 C21 C31 5.5(9) . . . . ?
Mg1 N11 C21 C31 -156.4(5) . . . . ?
C11 C21 C31 C41 -161.1(7) . . . . ?
N11 C21 C31 C41 6.8(10) . . . . ?
C21 C31 C41 C51 -6.9(11) . . . . ?
C31 C41 C51 C71 177.1(8) . . . . ?
C31 C41 C51 C61 -4.6(11) . . . . ?
C91 N21 C61 N11 166.8(6) . . . . ?
Mg2 N21 C61 N11 -41.6(8) . . . . ?
C91 N21 C61 C51 -12.4(10) . . . . ?
Mg2 N21 C61 C51 139.3(6) . . . . ?
C21 N11 C61 N21 163.2(6) . . . . ?
Mg1 N11 C61 N21 -39.0(9) . . . . ?
C21 N11 C61 C51 -17.7(9) . . . . ?
Mg1 N11 C61 C51 140.1(6) . . . . ?
C71 C51 C61 N21 14.8(11) . . . . ?
C41 C51 C61 N21 -163.6(7) . . . . ?
C71 C51 C61 N11 -164.3(7) . . . . ?
C41 C51 C61 N11 17.3(10) . . . . ?
C41 C51 C71 C81 172.7(7) . . . . ?
C61 C51 C71 C81 -5.6(11) . . . . ?
C51 C71 C81 C91 -5.6(11) . . . . ?
C71 C81 C91 C101 -163.6(7) . . . . ?
C71 C81 C91 N21 8.4(11) . . . . ?
C61 N21 C91 C81 0.7(10) . . . . ?
Mg2 N21 C91 C81 -155.1(6) . . . . ?
C61 N21 C91 C101 173.2(6) . . . . ?
Mg2 N21 C91 C101 17.4(7) . . . . ?
C231 N41 C101 C91 -176.0(6) . . . . ?
Mg2 N41 C101 C91 -5.1(8) . . . . ?
C81 C91 C101 N41 163.8(7) . . . . ?
N21 C91 C101 N41 -8.5(10) . . . . ?
C11 N31 C111 C121 -141.8(6) . . . . ?
Mg1 N31 C111 C121 49.6(9) . . . . ?
C11 N31 C111 C161 40.8(9) . . . . ?
Mg1 N31 C111 C161 -127.8(6) . . . . ?
C161 C111 C121 C131 -5.8(10) . . . . ?
N31 C111 C121 C131 176.7(6) . . . . ?
C161 C111 C121 C171 176.1(6) . . . . ?
N31 C111 C121 C171 -1.3(10) . . . . ?
C111 C121 C131 C141 1.4(11) . . . . ?
C171 C121 C131 C141 179.5(7) . . . . ?
C121 C131 C141 C151 2.0(12) . . . . ?
C131 C141 C151 C161 -0.9(12) . . . . ?
C141 C151 C161 C111 -3.5(10) . . . . ?
C141 C151 C161 C201 172.2(7) . . . . ?
C121 C111 C161 C151 6.8(10) . . . . ?
N31 C111 C161 C151 -175.8(6) . . . . ?
C121 C111 C161 C201 -168.5(6) . . . . ?
N31 C111 C161 C201 8.9(10) . . . . ?
C131 C121 C171 C181 24.5(10) . . . . ?
C111 C121 C171 C181 -157.4(7) . . . . ?
C131 C121 C171 C191 -101.7(8) . . . . ?
C111 C121 C171 C191 76.3(9) . . . . ?
C151 C161 C201 C221 65.4(8) . . . . ?
C111 C161 C201 C221 -119.3(7) . . . . ?
C151 C161 C201 C211 -57.9(8) . . . . ?
C111 C161 C201 C211 117.4(8) . . . . ?
C101 N41 C231 C241 -133.2(7) . . . . ?
Mg2 N41 C231 C241 57.9(8) . . . . ?
C101 N41 C231 C281 49.7(9) . . . . ?
Mg2 N41 C231 C281 -119.1(6) . . . . ?
C281 C231 C241 C251 -1.8(10) . . . . ?
N41 C231 C241 C251 -178.9(6) . . . . ?
C281 C231 C241 C291 176.4(6) . . . . ?
N41 C231 C241 C291 -0.7(9) . . . . ?
C231 C241 C251 C261 -0.7(11) . . . . ?
C291 C241 C251 C261 -179.0(7) . . . . ?
C241 C251 C261 C271 1.4(12) . . . . ?
C251 C261 C271 C281 0.5(12) . . . . ?
C261 C271 C281 C231 -2.9(11) . . . . ?
C261 C271 C281 C321 173.0(6) . . . . ?
C241 C231 C281 C271 3.6(10) . . . . ?
N41 C231 C281 C271 -179.5(6) . . . . ?
C241 C231 C281 C321 -172.0(6) . . . . ?
N41 C231 C281 C321 4.9(10) . . . . ?
C251 C241 C291 C31A 14.0(12) . . . . ?
C231 C241 C291 C31A -164.3(9) . . . . ?
C251 C241 C291 C30B -47.5(14) . . . . ?
C231 C241 C291 C30B 134.3(13) . . . . ?
C251 C241 C291 C30A -109.6(9) . . . . ?
C231 C241 C291 C30A 72.2(9) . . . . ?
C251 C241 C291 C31B 61.9(12) . . . . ?
C231 C241 C291 C31B -116.3(11) . . . . ?
C271 C281 C321 C341 -56.0(8) . . . . ?
C231 C281 C321 C341 119.6(7) . . . . ?
C271 C281 C321 C331 66.5(8) . . . . ?
C231 C281 C321 C331 -117.9(8) . . . . ?
C112 N32 C12 C22 -170.6(6) . . . . ?
Mg2 N32 C12 C22 -1.4(8) . . . . ?
N32 C12 C22 C32 161.7(6) . . . . ?
N32 C12 C22 N12 -9.7(9) . . . . ?
C62 N12 C22 C12 175.3(6) . . . . ?
Mg2 N12 C22 C12 15.1(7) . . . . ?
C62 N12 C22 C32 3.6(9) . . . . ?
Mg2 N12 C22 C32 -156.6(5) . . . . ?
C12 C22 C32 C42 -163.3(7) . . . . ?
N12 C22 C32 C42 7.8(10) . . . . ?
C22 C32 C42 C52 -6.3(11) . . . . ?
C32 C42 C52 C72 176.1(7) . . . . ?
C32 C42 C52 C62 -5.9(10) . . . . ?
C22 N12 C62 N22 163.5(6) . . . . ?
Mg2 N12 C62 N22 -40.9(8) . . . . ?
C22 N12 C62 C52 -16.5(9) . . . . ?
Mg2 N12 C62 C52 139.0(6) . . . . ?
C92 N22 C62 N12 167.0(6) . . . . ?
Mg1 N22 C62 N12 -40.2(8) . . . . ?
C92 N22 C62 C52 -13.0(9) . . . . ?
Mg1 N22 C62 C52 139.8(6) . . . . ?
C72 C52 C62 N12 -164.1(6) . . . . ?
C42 C52 C62 N12 17.8(10) . . . . ?
C72 C52 C62 N22 15.9(10) . . . . ?
C42 C52 C62 N22 -162.3(7) . . . . ?
C42 C52 C72 C82 170.9(7) . . . . ?
C62 C52 C72 C82 -7.0(10) . . . . ?
C52 C72 C82 C92 -3.9(11) . . . . ?
C72 C82 C92 N22 7.1(10) . . . . ?
C72 C82 C92 C102 -164.8(7) . . . . ?
C62 N22 C92 C82 1.4(9) . . . . ?
Mg1 N22 C92 C82 -155.6(5) . . . . ?
C62 N22 C92 C102 174.0(6) . . . . ?
Mg1 N22 C92 C102 16.9(7) . . . . ?
C232 N42 C102 C92 -179.1(6) . . . . ?
Mg1 N42 C102 C92 -6.9(8) . . . . ?
C82 C92 C102 N42 165.4(7) . . . . ?
N22 C92 C102 N42 -6.9(10) . . . . ?
C12 N32 C112 C162 45.4(9) . . . . ?
Mg2 N32 C112 C162 -120.8(7) . . . . ?
C12 N32 C112 C122 -135.6(6) . . . . ?
Mg2 N32 C112 C122 58.2(8) . . . . ?
C162 C112 C122 C132 -3.9(10) . . . . ?
N32 C112 C122 C132 177.0(7) . . . . ?
C162 C112 C122 C172 178.6(6) . . . . ?
N32 C112 C122 C172 -0.5(9) . . . . ?
C112 C122 C132 C142 1.9(11) . . . . ?
C172 C122 C132 C142 179.5(7) . . . . ?
C122 C132 C142 C152 0.4(12) . . . . ?
C132 C142 C152 C162 -0.7(12) . . . . ?
C142 C152 C162 C112 -1.3(11) . . . . ?
C142 C152 C162 C202 174.2(7) . . . . ?
C122 C112 C162 C152 3.6(10) . . . . ?
N32 C112 C162 C152 -177.4(7) . . . . ?
C122 C112 C162 C202 -171.6(6) . . . . ?
N32 C112 C162 C202 7.4(10) . . . . ?
C132 C122 C172 C192 -100.6(8) . . . . ?
C112 C122 C172 C192 76.8(8) . . . . ?
C132 C122 C172 C182 25.6(10) . . . . ?
C112 C122 C172 C182 -156.9(7) . . . . ?
C152 C162 C202 C222 61.9(8) . . . . ?
C112 C162 C202 C222 -122.9(7) . . . . ?
C152 C162 C202 C212 -60.5(8) . . . . ?
C112 C162 C202 C212 114.7(8) . . . . ?
C102 N42 C232 C282 54.8(9) . . . . ?
Mg1 N42 C232 C282 -116.0(6) . . . . ?
C102 N42 C232 C242 -127.9(7) . . . . ?
Mg1 N42 C232 C242 61.4(8) . . . . ?
C282 C232 C242 C252 0.0(10) . . . . ?
N42 C232 C242 C252 -177.4(6) . . . . ?
C282 C232 C242 C292 -178.7(6) . . . . ?
N42 C232 C242 C292 3.9(9) . . . . ?
C232 C242 C252 C262 -1.9(11) . . . . ?
C292 C242 C252 C262 176.8(7) . . . . ?
C242 C252 C262 C272 1.9(12) . . . . ?
C252 C262 C272 C282 0.0(11) . . . . ?
C262 C272 C282 C232 -1.8(11) . . . . ?
C262 C272 C282 C322 178.3(6) . . . . ?
C242 C232 C282 C272 1.8(10) . . . . ?
N42 C232 C282 C272 179.0(6) . . . . ?
C242 C232 C282 C322 -178.3(6) . . . . ?
N42 C232 C282 C322 -1.1(10) . . . . ?
C252 C242 C292 C302 -103.4(8) . . . . ?
C232 C242 C292 C302 75.2(9) . . . . ?
C252 C242 C292 C312 21.3(10) . . . . ?
C232 C242 C292 C312 -160.1(7) . . . . ?
C272 C282 C322 C342 -53.2(8) . . . . ?
C232 C282 C322 C342 126.9(7) . . . . ?
C272 C282 C322 C332 69.4(8) . . . . ?
C232 C282 C322 C332 -110.5(8) . . . . ?

_refine_diff_density_max         0.950
_refine_diff_density_min         -0.380
_refine_diff_density_rms         0.078

_shelx_res_file                  
;
TITL l1305a
    l1305a.res
    created by SHELXL-2018/3 at 11:25:55 on 20-Dec-2022
CELL 0.71073 9.50329 11.64363 14.68823  79.969  89.660  69.433
ZERR       1 0.00047  0.00042  0.00067   0.002   0.003   0.002
LATT -1
SFAC C H MG N
UNIT 68 80 2 8
TEMP -123
L.S. 15
FMAP 2
PLAN -20
ACTA
CONF
BOND $H
SADI 0.01 C121 C171 C161 C201 C241 C291 C281 C321 =
          C122 C172 C162 C202 C242 C292 C282 C322
SADI 0.01 C171 C181 C171 C191 C201 C211 C201 C221 =
          C291 C30A C291 C31A C291 C30B C291 C31B C321 C331 C321 C341 =
          C172 C182 C172 C192 C202 C212 C202 C222 =
          C292 C302 C292 C312 C322 C332 C322 C342
SADI 0.02 C121 C181 C121 C191 C161 C211 C161 C221 =
          C241 C30A C241 C31A C241 C30B C241 C31B C281 C331 C281 C341 =
          C122 C182 C122 C192 C162 C212 C162 C222 =
          C242 C302 C242 C312 C282 C332 C282 C342
SADI 0.02 C181 C191 C211 C221 C30A C31A C30B C31B C331 C341 =
          C182 C192 C212 C222 C302 C312 C332 C342
ISOR 0.01 C30A > C31B
RIGU MG1 > C342
FREE Mg1 C11
FREE Mg1 C102
FREE Mg1 C21
FREE Mg1 C92
FREE Mg2 C12
FREE Mg2 C101
FREE Mg2 C91
FREE Mg2 C22
WGHT    0.110200
FVAR       0.64368   0.65540
MG1   3    0.479954    0.565118    0.371433    11.00000    0.01990    0.01497 =
         0.01982   -0.00235    0.00448   -0.00861
MG2   3    0.476600    0.369480    0.605957    11.00000    0.02088    0.01887 =
         0.01854   -0.00233    0.00350   -0.01295
N11   4    0.400798    0.656007    0.479322    11.00000    0.02833    0.01409 =
         0.02147   -0.00394    0.00597   -0.01042
N21   4    0.543994    0.519103    0.606428    11.00000    0.02920    0.01946 =
         0.01779   -0.00429    0.00554   -0.01454
N31   4    0.297465    0.713887    0.297458    11.00000    0.02460    0.01996 =
         0.01925   -0.00022    0.00409   -0.01297
N41   4    0.657765    0.285627    0.705861    11.00000    0.02157    0.02453 =
         0.01899   -0.00670    0.00221   -0.00729
C11   1    0.234984    0.790623    0.355112    11.00000    0.02042    0.01537 =
         0.03128   -0.00106    0.01135   -0.01131
AFIX  43
H11   2    0.148569    0.862242    0.333085    11.00000   -1.20000
AFIX   0
C21   1    0.289086    0.771855    0.445781    11.00000    0.01962    0.01749 =
         0.02727   -0.00250    0.01001   -0.00901
C31   1    0.256361    0.869221    0.495925    11.00000    0.03509    0.01211 =
         0.03130    0.00194    0.00842   -0.00454
AFIX  43
H31   2    0.173289    0.944407    0.476166    11.00000   -1.20000
AFIX   0
C41   1    0.344341    0.855872    0.573523    11.00000    0.05972    0.02023 =
         0.02817   -0.00784    0.01197   -0.02026
AFIX  43
H41   2    0.328555    0.925281    0.603205    11.00000   -1.20000
AFIX   0
C51   1    0.457758    0.740845    0.609905    11.00000    0.05236    0.01781 =
         0.02226   -0.00717    0.01785   -0.02129
C61   1    0.467438    0.637357    0.565377    11.00000    0.02993    0.02264 =
         0.01830   -0.00408    0.00786   -0.01977
C71   1    0.557538    0.717869    0.685545    11.00000    0.08157    0.04856 =
         0.01719   -0.01184    0.01014   -0.05456
AFIX  43
H71   2    0.561017    0.784631    0.713444    11.00000   -1.20000
AFIX   0
C81   1    0.653846    0.593841    0.720471    11.00000    0.05253    0.03846 =
         0.02010   -0.00565    0.00405   -0.03274
AFIX  43
H81   2    0.728453    0.578023    0.768464    11.00000   -1.20000
AFIX   0
C91   1    0.639736    0.495565    0.684979    11.00000    0.02458    0.02847 =
         0.01966   -0.00510    0.00287   -0.01478
C101  1    0.702432    0.372209    0.729724    11.00000    0.02248    0.02968 =
         0.01927   -0.00224   -0.00212   -0.01480
AFIX  43
H101  2    0.778367    0.349742    0.778086    11.00000   -1.20000
AFIX   0
C111  1    0.248343    0.752567    0.202243    11.00000    0.01406    0.01773 =
         0.02521    0.00046    0.00001   -0.00399
C121  1    0.234340    0.663717    0.151871    11.00000    0.01685    0.02814 =
         0.02983   -0.00268    0.00237   -0.01081
C131  1    0.179551    0.700779    0.060670    11.00000    0.02836    0.03452 =
         0.03151   -0.00636    0.00128   -0.01463
AFIX  43
H131  2    0.168303    0.640883    0.027725    11.00000   -1.20000
AFIX   0
C141  1    0.140687    0.823502    0.016295    11.00000    0.02772    0.04529 =
         0.02059   -0.00133   -0.00609   -0.01583
AFIX  43
H141  2    0.100114    0.848361   -0.045973    11.00000   -1.20000
AFIX   0
C151  1    0.161635    0.910098    0.063795    11.00000    0.01941    0.03000 =
         0.02815    0.00664   -0.00204   -0.00997
AFIX  43
H151  2    0.136222    0.994143    0.032892    11.00000   -1.20000
AFIX   0
C161  1    0.218956    0.876921    0.155600    11.00000    0.01708    0.02514 =
         0.02196    0.00049    0.00132   -0.00970
C171  1    0.274882    0.527417    0.198878    11.00000    0.02858    0.02609 =
         0.02906   -0.00121   -0.00330   -0.00921
AFIX  13
H171  2    0.367560    0.505687    0.239936    11.00000   -1.20000
AFIX   0
C181  1    0.313103    0.436417    0.131840    11.00000    0.06765    0.03694 =
         0.05392   -0.01628   -0.00666   -0.01904
AFIX 137
H18A  2    0.220418    0.441945    0.099478    11.00000   -1.50000
H18B  2    0.362951    0.351305    0.166242    11.00000   -1.50000
H18C  2    0.380568    0.457364    0.086603    11.00000   -1.50000
AFIX   0
C191  1    0.152650    0.509154    0.261474    11.00000    0.03783    0.02818 =
         0.06661    0.00500    0.01082   -0.01266
AFIX 137
H19A  2    0.133023    0.565782    0.306033    11.00000   -1.50000
H19B  2    0.186368    0.422673    0.294877    11.00000   -1.50000
H19C  2    0.060130    0.527288    0.223676    11.00000   -1.50000
AFIX   0
C201  1    0.255996    0.975926    0.195770    11.00000    0.03034    0.02599 =
         0.02680    0.00256   -0.00033   -0.01619
AFIX  13
H201  2    0.302701    0.937543    0.259783    11.00000   -1.20000
AFIX   0
C211  1    0.370473    1.018491    0.138737    11.00000    0.04276    0.06205 =
         0.03658   -0.00819    0.00506   -0.04087
AFIX 137
H21A  2    0.462741    0.946480    0.137582    11.00000   -1.50000
H21B  2    0.393991    1.080484    0.166889    11.00000   -1.50000
H21C  2    0.327801    1.055694    0.075314    11.00000   -1.50000
AFIX   0
C221  1    0.116193    1.089173    0.202789    11.00000    0.04420    0.02950 =
         0.05686   -0.00628   -0.00061   -0.01275
AFIX 137
H22A  2    0.071290    1.131303    0.140525    11.00000   -1.50000
H22B  2    0.144516    1.147019    0.233271    11.00000   -1.50000
H22C  2    0.043004    1.061915    0.239079    11.00000   -1.50000
AFIX   0
C231  1    0.716477    0.160136    0.756567    11.00000    0.01364    0.02048 =
         0.02739   -0.00405    0.00306   -0.00677
C241  1    0.764767    0.065066    0.704651    11.00000    0.01496    0.02692 =
         0.03509   -0.00641    0.00012   -0.00270
C251  1    0.820230   -0.058355    0.751138    11.00000    0.02039    0.02318 =
         0.05127   -0.01541   -0.00118   -0.00090
AFIX  43
H251  2    0.852285   -0.123796    0.716492    11.00000   -1.20000
AFIX   0
C261  1    0.829442   -0.087237    0.846406    11.00000    0.02447    0.02656 =
         0.04468   -0.00267   -0.00065   -0.00707
AFIX  43
H261  2    0.869658   -0.171780    0.877227    11.00000   -1.20000
AFIX   0
C271  1    0.779954    0.007295    0.896550    11.00000    0.02255    0.03229 =
         0.03395    0.00273    0.00317   -0.00914
AFIX  43
H271  2    0.787392   -0.013379    0.962264    11.00000   -1.20000
AFIX   0
C281  1    0.719562    0.131778    0.854373    11.00000    0.01388    0.02701 =
         0.02539   -0.00110    0.00192   -0.00799
C291  1    0.753045    0.095195    0.599014    11.00000    0.04248    0.04143 =
         0.03617   -0.01817   -0.01040    0.01088
PART 1
AFIX  13
H29A  2    0.651549    0.160415    0.579935    21.00000   -1.20000
PART 2
AFIX  13
H29B  2    0.717094    0.186802    0.573700   -21.00000   -1.20000
AFIX   0
PART 1
C30A  1    0.873142    0.153916    0.562091    21.00000    0.06655    0.06612 =
         0.02754   -0.00809    0.00855   -0.00786
AFIX 137
H30A  2    0.855006    0.231478    0.585417    21.00000   -1.50000
H30B  2    0.864874    0.171883    0.494223    21.00000   -1.50000
H30C  2    0.974343    0.094961    0.583637    21.00000   -1.50000
AFIX   0
C31A  1    0.768040   -0.009350    0.548603    21.00000    0.06815    0.04393 =
         0.04923   -0.02560   -0.01951    0.01864
AFIX 137
H31A  2    0.864481   -0.077175    0.567865    21.00000   -1.50000
H31B  2    0.763998    0.020905    0.481744    21.00000   -1.50000
H31C  2    0.685457   -0.040217    0.563200    21.00000   -1.50000
AFIX   0
PART 2
C30B  1    0.896929    0.021700    0.557388   -21.00000    0.04149    0.07489 =
         0.04704   -0.02328    0.00477   -0.00644
AFIX 137
H30D  2    0.975177    0.056156    0.566346   -21.00000   -1.50000
H30E  2    0.876996    0.027753    0.491006   -21.00000   -1.50000
H30F  2    0.931069   -0.066037    0.588064   -21.00000   -1.50000
AFIX   0
C31B  1    0.637621    0.031579    0.575884   -21.00000    0.05066    0.05311 =
         0.04063   -0.01201   -0.01938    0.00251
AFIX 137
H31D  2    0.666004   -0.051944    0.614052   -21.00000   -1.50000
H31E  2    0.639938    0.024961    0.510244   -21.00000   -1.50000
H31F  2    0.535809    0.082528    0.589105   -21.00000   -1.50000
AFIX   0
PART 0
C321  1    0.651322    0.227989    0.915814    11.00000    0.02961    0.02876 =
         0.02228   -0.00298    0.00543   -0.01485
AFIX  13
H321  2    0.604363    0.311435    0.874858    11.00000   -1.20000
AFIX   0
C331  1    0.771428    0.236022    0.981477    11.00000    0.04199    0.06529 =
         0.04667   -0.01678    0.00097   -0.03435
AFIX 137
H33A  2    0.827700    0.152717    1.016883    11.00000   -1.50000
H33B  2    0.722460    0.291986    1.024178    11.00000   -1.50000
H33C  2    0.840723    0.268487    0.945247    11.00000   -1.50000
AFIX   0
C341  1    0.528444    0.199341    0.972949    11.00000    0.03013    0.04992 =
         0.04509   -0.01800    0.01576   -0.02121
AFIX 137
H34A  2    0.453707    0.190605    0.931636    11.00000   -1.50000
H34B  2    0.479299    0.267659    1.006164    11.00000   -1.50000
H34C  2    0.573668    0.121419    1.017620    11.00000   -1.50000
AFIX   0
N12   4    0.407035    0.321146    0.490075    11.00000    0.02302    0.01420 =
         0.02033   -0.00319    0.00096   -0.01227
N22   4    0.553053    0.375985    0.377400    11.00000    0.02385    0.01887 =
         0.02022   -0.00136    0.00595   -0.01333
N32   4    0.288306    0.332450    0.659450    11.00000    0.02273    0.02260 =
         0.02064   -0.00608    0.00640   -0.01196
N42   4    0.666884    0.543517    0.290815    11.00000    0.01824    0.02471 =
         0.02198   -0.00479    0.00443   -0.01150
C12   1    0.234162    0.283680    0.598678    11.00000    0.02321    0.01465 =
         0.02587    0.00155   -0.00230   -0.01214
AFIX  43
H12   2    0.149590    0.259908    0.613358    11.00000   -1.20000
AFIX   0
C22   1    0.297560    0.266581    0.514645    11.00000    0.02292    0.01766 =
         0.02208   -0.00004   -0.00138   -0.01068
C32   1    0.272774    0.186420    0.461363    11.00000    0.03298    0.02293 =
         0.03611   -0.00838    0.00942   -0.02515
AFIX  43
H32   2    0.190788    0.158363    0.473511    11.00000   -1.20000
AFIX   0
C42   1    0.363984    0.147596    0.392198    11.00000    0.05670    0.02491 =
         0.02756   -0.00772    0.00534   -0.02557
AFIX  43
H42   2    0.351630    0.086705    0.360783    11.00000   -1.20000
AFIX   0
C52   1    0.477962    0.198765    0.367227    11.00000    0.03635    0.02041 =
         0.01898   -0.00384    0.00113   -0.01476
C62   1    0.479097    0.298810    0.411835    11.00000    0.02208    0.01350 =
         0.01931   -0.00020    0.00102   -0.00832
C72   1    0.585435    0.162601    0.301336    11.00000    0.05212    0.01761 =
         0.02270   -0.00945    0.00414   -0.01223
AFIX  43
H72   2    0.596022    0.091012    0.275324    11.00000   -1.20000
AFIX   0
C82   1    0.676132    0.232837    0.274645    11.00000    0.03016    0.02210 =
         0.02464   -0.00481    0.01015   -0.00716
AFIX  43
H82   2    0.753064    0.206132    0.233212    11.00000   -1.20000
AFIX   0
C92   1    0.654253    0.342329    0.308623    11.00000    0.02228    0.01976 =
         0.02113   -0.00132    0.00499   -0.00613
C102  1    0.715337    0.432661    0.269820    11.00000    0.02273    0.02617 =
         0.02085   -0.00308    0.00781   -0.00821
AFIX  43
H102  2    0.792862    0.412384    0.227807    11.00000   -1.20000
AFIX   0
C112  1    0.230553    0.328886    0.749888    11.00000    0.01298    0.02824 =
         0.02185   -0.00401    0.00266   -0.00966
C122  1    0.193583    0.438657    0.788221    11.00000    0.02352    0.02149 =
         0.02653   -0.00536    0.00641   -0.00975
C132  1    0.131289    0.440450    0.873188    11.00000    0.03251    0.02459 =
         0.03822   -0.01475    0.01200   -0.01128
AFIX  43
H132  2    0.103296    0.514517    0.898528    11.00000   -1.20000
AFIX   0
C142  1    0.108846    0.335971    0.922226    11.00000    0.03269    0.03608 =
         0.03008   -0.00538    0.01963   -0.01145
AFIX  43
H142  2    0.065261    0.338803    0.980547    11.00000   -1.20000
AFIX   0
C152  1    0.149670    0.228505    0.886404    11.00000    0.02725    0.02915 =
         0.03373    0.00090    0.01248   -0.01260
AFIX  43
H152  2    0.134743    0.157165    0.920932    11.00000   -1.20000
AFIX   0
C162  1    0.212308    0.221150    0.800925    11.00000    0.01850    0.02670 =
         0.02665   -0.00620    0.00431   -0.01186
C172  1    0.216279    0.555299    0.734608    11.00000    0.04078    0.02633 =
         0.03867   -0.01367    0.02197   -0.01966
AFIX  13
H172  2    0.313207    0.526017    0.703642    11.00000   -1.20000
AFIX   0
C182  1    0.232276    0.642872    0.796569    11.00000    0.06188    0.03714 =
         0.05330   -0.02261    0.02616   -0.03406
AFIX 137
H18D  2    0.136450    0.679389    0.824337    11.00000   -1.50000
H18E  2    0.259682    0.709567    0.759506    11.00000   -1.50000
H18F  2    0.310979    0.595945    0.845687    11.00000   -1.50000
AFIX   0
C192  1    0.093596    0.624746    0.658236    11.00000    0.07267    0.02909 =
         0.04199   -0.00239    0.00588   -0.01631
AFIX 137
H19D  2    0.093857    0.569557    0.614858    11.00000   -1.50000
H19E  2    0.112301    0.698206    0.625148    11.00000   -1.50000
H19F  2   -0.004497    0.651266    0.685444    11.00000   -1.50000
AFIX   0
C202  1    0.267794    0.093832    0.771743    11.00000    0.02964    0.02413 =
         0.02169   -0.00237    0.01099   -0.01454
AFIX  13
H202  2    0.310568    0.103097    0.709682    11.00000   -1.20000
AFIX   0
C212  1    0.391824   -0.002326    0.840026    11.00000    0.04223    0.03720 =
         0.04006   -0.00895    0.00512   -0.00281
AFIX 137
H21D  2    0.479086    0.023941    0.840554    11.00000   -1.50000
H21E  2    0.421693   -0.083773    0.820988    11.00000   -1.50000
H21F  2    0.354078   -0.008693    0.902239    11.00000   -1.50000
AFIX   0
C222  1    0.139393    0.045939    0.763256    11.00000    0.04134    0.04256 =
         0.07449   -0.02253    0.01993   -0.03274
AFIX 137
H22D  2    0.109633    0.019939    0.825192    11.00000   -1.50000
H22E  2    0.172648   -0.025443    0.731310    11.00000   -1.50000
H22F  2    0.053279    0.112503    0.727805    11.00000   -1.50000
AFIX   0
C232  1    0.726414    0.636238    0.250975    11.00000    0.01203    0.01926 =
         0.02887   -0.00050    0.00602   -0.00666
C242  1    0.777355    0.694080    0.313923    11.00000    0.02524    0.02844 =
         0.03621   -0.01148    0.00684   -0.01486
C252  1    0.830791    0.789148    0.277349    11.00000    0.03071    0.03064 =
         0.04461   -0.01083    0.00980   -0.01937
AFIX  43
H252  2    0.862796    0.831121    0.318316    11.00000   -1.20000
AFIX   0
C262  1    0.838104    0.823362    0.183271    11.00000    0.03062    0.02878 =
         0.04913   -0.00167    0.00704   -0.01499
AFIX  43
H262  2    0.877715    0.886450    0.160151    11.00000   -1.20000
AFIX   0
C272  1    0.788106    0.766211    0.122990    11.00000    0.03228    0.02925 =
         0.03278    0.00559    0.01089   -0.01385
AFIX  43
H272  2    0.793670    0.790558    0.058285    11.00000   -1.20000
AFIX   0
C282  1    0.729160    0.672963    0.154624    11.00000    0.01826    0.02634 =
         0.02964    0.00084    0.00764   -0.00757
C292  1    0.776268    0.650745    0.417808    11.00000    0.02838    0.05044 =
         0.03664   -0.01406    0.00883   -0.02562
AFIX  13
H292  2    0.679332    0.636614    0.429507    11.00000   -1.20000
AFIX   0
C302  1    0.903548    0.526956    0.452522    11.00000    0.05877    0.05012 =
         0.03629   -0.00035   -0.00281   -0.02543
AFIX 137
H30G  2    0.905201    0.467384    0.412540    11.00000   -1.50000
H30H  2    0.887328    0.493748    0.516126    11.00000   -1.50000
H30I  2    0.999887    0.540209    0.451200    11.00000   -1.50000
AFIX   0
C312  1    0.781559    0.748239    0.474445    11.00000    0.05381    0.07234 =
         0.05359   -0.03686    0.00616   -0.02854
AFIX 137
H31G  2    0.880379    0.757020    0.470611    11.00000   -1.50000
H31H  2    0.764679    0.721312    0.539278    11.00000   -1.50000
H31I  2    0.702999    0.828673    0.449630    11.00000   -1.50000
AFIX   0
C322  1    0.672258    0.617416    0.082820    11.00000    0.02598    0.03029 =
         0.02536   -0.00059    0.00723   -0.01061
AFIX  13
H322  2    0.621715    0.561281    0.115789    11.00000   -1.20000
AFIX   0
C332  1    0.804341    0.538495    0.033249    11.00000    0.05128    0.04705 =
         0.03879   -0.01293    0.01787   -0.01493
AFIX 137
H33D  2    0.862395    0.589524    0.006243    11.00000   -1.50000
H33E  2    0.765334    0.508778   -0.015978    11.00000   -1.50000
H33F  2    0.869517    0.466856    0.077874    11.00000   -1.50000
AFIX   0
C342  1    0.557955    0.716957    0.011140    11.00000    0.03970    0.04399 =
         0.03656    0.00265   -0.00073   -0.01640
AFIX 137
H34D  2    0.473494    0.767072    0.042701    11.00000   -1.50000
H34E  2    0.520729    0.676527   -0.031454    11.00000   -1.50000
H34F  2    0.606346    0.771101   -0.023791    11.00000   -1.50000
AFIX   0
HKLF 4


REM  l1305a
REM wR2 = 0.1953, GooF = S = 1.019, Restrained GooF = 1.066 for all data
REM R1 = 0.0751 for 7491 Fo > 4sig(Fo) and 0.1189 for all 10987 data
REM 740 parameters refined using 1114 restraints

END

WGHT      0.1106      0.0000

REM Highest difference peak  0.950,  deepest hole -0.380,  1-sigma level  0.078
Q1    1   0.4824 -0.0212  0.4478  11.00000  0.05    0.95
Q2    1   0.4741  0.1579  0.2957  11.00000  0.05    0.90
Q3    1   0.4729  0.9596  0.5339  11.00000  0.05    0.84
Q4    1   0.4794  0.7864  0.6848  11.00000  0.05    0.77
Q5    1   0.2471  0.3845  0.2836  11.00000  0.05    0.55
Q6    1   0.6807  0.7059  0.7788  11.00000  0.05    0.50
Q7    1   0.4638  0.5794  0.4539  11.00000  0.05    0.50
Q8    1   0.2463  0.6969  0.6800  11.00000  0.05    0.46
Q9    1   0.6825  0.0306  0.1725  11.00000  0.05    0.44
Q10   1   0.6648 -0.1156  0.6286  11.00000  0.05    0.43
Q11   1   0.6633  0.9590  0.3631  11.00000  0.05    0.41
Q12   1   0.4144  0.0744  0.5443  11.00000  0.05    0.39
Q13   1   0.1622  0.6310 -0.0318  11.00000  0.05    0.39
Q14   1   0.2227  0.6366  0.8811  11.00000  0.05    0.39
Q15   1   0.1350  0.8589 -0.0575  11.00000  0.05    0.39
Q16   1   0.1205  0.2791  1.0159  11.00000  0.05    0.38
Q17   1   0.2942  0.3041  0.2326  11.00000  0.05    0.38
Q18   1   0.2043  0.2582  1.0770  11.00000  0.05    0.38
Q19   1   0.8312  0.5043  0.7651  11.00000  0.05    0.38
Q20   1   0.8212  0.3552  0.8217  11.00000  0.05    0.37
;
_shelx_res_checksum              25341
####################################################################### 
# 
# This file contains crystal structure data downloaded from the 
# Cambridge Structural Database (CSD) hosted by the Cambridge 
# Crystallographic Data Centre (CCDC).
# 
# Full information about CCDC data access policies and citation 
# guidelines are available at http://www.ccdc.cam.ac.uk/access/V1 
# 
# Audit and citation data items may have been added by the CCDC. 
# Please retain this information to preserve the provenance of 
# this file and to allow appropriate attribution of the data. 
# 
#######################################################################

data_l1376a
_database_code_depnum_ccdc_archive 'CCDC 2427532'
loop_
_audit_author_name
_audit_author_address
'Martin Lutz'
;Utrecht University
Netherlands
;
_audit_update_record             
;
2025-02-27 deposited with the CCDC.	2025-06-05 downloaded from the CCDC.
;

_audit_creation_method           SHELXL-2019/3
_shelx_SHELXL_version_number     2019/3
_chemical_name_systematic        ?
_chemical_name_common            ?
_chemical_melting_point          ?
_chemical_formula_moiety         'C34 H40 Cl2 Ge N4 Zn, 5(C4 H8 O2)'
_chemical_formula_sum            'C54 H80 Cl2 Ge N4 O10 Zn'
_chemical_formula_weight         1154.08

loop_
_atom_type_symbol
_atom_type_description
_atom_type_scat_dispersion_real
_atom_type_scat_dispersion_imag
_atom_type_scat_source
C C 0.0033 0.0016 'International Tables Vol C Tables 4.2.6.8 and 6.1.1.4'
H H 0.0000 0.0000 'International Tables Vol C Tables 4.2.6.8 and 6.1.1.4'
Cl Cl 0.1484 0.1585 'International Tables Vol C Tables 4.2.6.8 and 6.1.1.4'
Ge Ge 0.1547 1.8001 'International Tables Vol C Tables 4.2.6.8 and 6.1.1.4'
N N 0.0061 0.0033 'International Tables Vol C Tables 4.2.6.8 and 6.1.1.4'
O O 0.0106 0.0060 'International Tables Vol C Tables 4.2.6.8 and 6.1.1.4'
Zn Zn 0.2839 1.4301 'International Tables Vol C Tables 4.2.6.8 and 6.1.1.4'

_space_group_crystal_system      triclinic
_space_group_IT_number           2
_space_group_name_H-M_alt        'P -1'
_space_group_name_Hall           '-P 1'

_shelx_space_group_comment       
;
The symmetry employed for this shelxl refinement is uniquely defined
by the following loop, which should always be used as a source of
symmetry information in preference to the above space-group names.
They are only intended as comments.
;

loop_
_space_group_symop_operation_xyz
'x, y, z'
'-x, -y, -z'

_cell_length_a                   9.4888(4)
_cell_length_b                   15.8244(6)
_cell_length_c                   20.8674(7)
_cell_angle_alpha                95.401(1)
_cell_angle_beta                 101.085(1)
_cell_angle_gamma                101.331(1)
_cell_volume                     2986.5(2)
_cell_formula_units_Z            2
_cell_measurement_temperature    150(2)
_cell_measurement_reflns_used    30620
_cell_measurement_theta_min      0.97
_cell_measurement_theta_max      27.54

loop_
_diffrn_orient_matrix_type
_diffrn_orient_matrix_UB_11
_diffrn_orient_matrix_UB_12
_diffrn_orient_matrix_UB_13
_diffrn_orient_matrix_UB_21
_diffrn_orient_matrix_UB_22
_diffrn_orient_matrix_UB_23
_diffrn_orient_matrix_UB_31
_diffrn_orient_matrix_UB_32
_diffrn_orient_matrix_UB_33
'Nonius RMAT' 0.0231765 -0.0581623 0.0057456 0.0063669 0.0122479 0.0484848
-0.1074284 -0.0264689 -0.0068012

_exptl_crystal_description       needle
_exptl_crystal_colour            green
_exptl_crystal_density_meas      ?
_exptl_crystal_density_method    ?
_exptl_crystal_density_diffrn    1.283
_exptl_crystal_F_000             1216
_exptl_transmission_factor_min   ?
_exptl_transmission_factor_max   ?
_exptl_crystal_size_max          0.71
_exptl_crystal_size_mid          0.22
_exptl_crystal_size_min          0.06
_exptl_absorpt_coefficient_mu    1.049
_shelx_estimated_absorpt_T_min   ?
_shelx_estimated_absorpt_T_max   ?
_exptl_absorpt_correction_type   multi-scan
_exptl_absorpt_correction_T_min  0.5372
_exptl_absorpt_correction_T_max  0.7456
_exptl_absorpt_process_details   
;
 SADABS 2016/2: Krause, L., Herbst-Irmer, R., Sheldrick G.M. & Stalke D.,
 J. Appl. Cryst. 48 (2015) 3-10
;
_exptl_absorpt_special_details   ?
_diffrn_ambient_temperature      150(2)
_diffrn_radiation_wavelength     0.71073
_diffrn_radiation_type           MoK\a
_diffrn_source                   'sealed tube'
_diffrn_measurement_device_type  'Bruker Kappa ApexII'
_diffrn_measurement_method       '\f and \w scans'
_diffrn_detector_area_resol_mean ?
_diffrn_reflns_number            62546
_diffrn_reflns_av_unetI/netI     0.0649
_diffrn_reflns_av_R_equivalents  0.0627
_diffrn_reflns_limit_h_min       -12
_diffrn_reflns_limit_h_max       12
_diffrn_reflns_limit_k_min       -20
_diffrn_reflns_limit_k_max       20
_diffrn_reflns_limit_l_min       -27
_diffrn_reflns_limit_l_max       27
_diffrn_reflns_theta_min         1.004
_diffrn_reflns_theta_max         27.498
_diffrn_reflns_theta_full        25.242
_diffrn_measured_fraction_theta_max 1.000
_diffrn_measured_fraction_theta_full 1.000
_diffrn_reflns_Laue_measured_fraction_max 1.000
_diffrn_reflns_Laue_measured_fraction_full 1.000
_diffrn_reflns_point_group_measured_fraction_max 1.000
_diffrn_reflns_point_group_measured_fraction_full 1.000
_reflns_number_total             13729
_reflns_number_gt                9078
_reflns_threshold_expression     'I > 2\s(I)'
_reflns_Friedel_coverage         0.000
_reflns_Friedel_fraction_max     .
_reflns_Friedel_fraction_full    .

_reflns_special_details          
;
 Reflections were merged by SHELXL according to the crystal
 class for the calculation of statistics and refinement.
 
 _reflns_Friedel_fraction is defined as the number of unique
 Friedel pairs measured divided by the number that would be
 possible theoretically, ignoring centric projections and
 systematic absences.
;

_computing_data_collection       Apex3
_computing_cell_refinement       Peakref
_computing_data_reduction        'Eval15, Sadabs'
_computing_structure_solution    SHELXT
_computing_structure_refinement  'SHELXL-2019/2 (Sheldrick, 2019)'
_computing_molecular_graphics    ?
_computing_publication_material  ?
_refine_special_details          ?
_refine_ls_structure_factor_coef Fsqd
_refine_ls_matrix_type           full
_refine_ls_weighting_scheme      calc
_refine_ls_weighting_details     
'w=1/[\s^2^(Fo^2^)+(0.1146P)^2^+8.5689P] where P=(Fo^2^+2Fc^2^)/3'
_atom_sites_solution_primary     dual
_atom_sites_solution_secondary   difmap
_atom_sites_solution_hydrogens   geom
_refine_ls_hydrogen_treatment    constr
_refine_ls_extinction_method     none
_refine_ls_extinction_coef       .
_refine_ls_number_reflns         13729
_refine_ls_number_parameters     1006
_refine_ls_number_restraints     3294
_refine_ls_R_factor_all          0.1155
_refine_ls_R_factor_gt           0.0788
_refine_ls_wR_factor_ref         0.2410
_refine_ls_wR_factor_gt          0.2215
_refine_ls_goodness_of_fit_ref   1.043
_refine_ls_restrained_S_all      1.037
_refine_ls_shift/su_max          0.002
_refine_ls_shift/su_mean         0.000

loop_
_atom_site_label
_atom_site_type_symbol
_atom_site_fract_x
_atom_site_fract_y
_atom_site_fract_z
_atom_site_U_iso_or_equiv
_atom_site_adp_type
_atom_site_occupancy
_atom_site_site_symmetry_order
_atom_site_calc_flag
_atom_site_refinement_flags_posn
_atom_site_refinement_flags_adp
_atom_site_refinement_flags_occupancy
_atom_site_disorder_assembly
_atom_site_disorder_group
Ge1 Ge 0.67636(6) 0.27728(4) 0.54245(3) 0.04549(19) Uani 1 1 d . . . . .
Zn1 Zn 0.68353(6) 0.34472(4) 0.68823(3) 0.03363(17) Uani 1 1 d . . . . .
Cl1 Cl 0.6743(2) 0.20556(10) 0.69734(9) 0.0625(4) Uani 1 1 d . . . . .
Cl2 Cl 0.88948(15) 0.43225(10) 0.67813(8) 0.0521(4) Uani 1 1 d . . . . .
N1 N 0.4675(4) 0.2649(3) 0.5320(2) 0.0296(8) Uani 1 1 d . . . . .
N2 N 0.4673(4) 0.3414(3) 0.63310(19) 0.0290(8) Uani 1 1 d . . . . .
N3 N 0.6270(4) 0.2161(3) 0.4584(2) 0.0342(9) Uani 1 1 d . . . . .
N4 N 0.6106(4) 0.4151(3) 0.7586(2) 0.0356(9) Uani 1 1 d . . . . .
C1 C 0.4786(5) 0.1957(3) 0.4304(3) 0.0347(11) Uani 1 1 d . . . . .
H1 H 0.440299 0.165624 0.387023 0.042 Uiso 1 1 calc R U . . .
C2 C 0.3907(5) 0.2216(3) 0.4692(3) 0.0320(10) Uani 1 1 d . . . . .
C3 C 0.2352(6) 0.2104(4) 0.4502(3) 0.0400(12) Uani 1 1 d . . . . .
H3 H 0.184418 0.179730 0.408136 0.048 Uiso 1 1 calc R U . . .
C4 C 0.1594(5) 0.2429(4) 0.4913(3) 0.0381(11) Uani 1 1 d . . . . .
H4 H 0.055273 0.233572 0.478628 0.046 Uiso 1 1 calc R U . . .
C5 C 0.2352(5) 0.2915(3) 0.5541(2) 0.0313(10) Uani 1 1 d . . . . .
C6 C 0.3920(5) 0.2997(3) 0.5745(2) 0.0276(9) Uani 1 1 d . . . . .
C7 C 0.1656(5) 0.3320(3) 0.5966(3) 0.0346(11) Uani 1 1 d . . . . .
H7 H 0.062653 0.328529 0.584253 0.042 Uiso 1 1 calc R U . . .
C8 C 0.2435(5) 0.3773(3) 0.6564(3) 0.0345(11) Uani 1 1 d . . . . .
H8 H 0.196140 0.406240 0.685103 0.041 Uiso 1 1 calc R U . . .
C9 C 0.3926(5) 0.3798(3) 0.6740(2) 0.0318(10) Uani 1 1 d . . . . .
C10 C 0.4772(5) 0.4218(3) 0.7386(3) 0.0355(11) Uani 1 1 d . . . . .
H10 H 0.433105 0.454538 0.766454 0.043 Uiso 1 1 calc R U . . .
C11 C 0.7260(5) 0.1888(3) 0.4201(2) 0.0336(10) Uani 1 1 d . . . . .
C12 C 0.7526(5) 0.1052(3) 0.4223(2) 0.0370(11) Uani 1 1 d D . . . .
C13 C 0.8423(6) 0.0791(4) 0.3825(3) 0.0421(12) Uani 1 1 d . . . . .
H13 H 0.862275 0.022624 0.383230 0.051 Uiso 1 1 calc R U . . .
C14 C 0.9024(6) 0.1320(4) 0.3426(3) 0.0449(13) Uani 1 1 d . . . . .
H14 H 0.961872 0.112010 0.315270 0.054 Uiso 1 1 calc R U . . .
C15 C 0.8768(6) 0.2150(4) 0.3418(3) 0.0420(12) Uani 1 1 d . . . . .
H15 H 0.920207 0.251726 0.314100 0.050 Uiso 1 1 calc R U . . .
C16 C 0.7883(5) 0.2465(3) 0.3809(2) 0.0344(11) Uani 1 1 d D . . . .
C17 C 0.6881(7) 0.0450(3) 0.4664(3) 0.0541(15) Uani 1 1 d D . . . .
H17 H 0.602341 0.066367 0.477722 0.065 Uiso 1 1 calc R U . . .
C18 C 0.6303(11) -0.0482(4) 0.4325(4) 0.092(3) Uani 1 1 d D . . . .
H18A H 0.559797 -0.049002 0.391332 0.138 Uiso 1 1 calc R U . . .
H18B H 0.581271 -0.083111 0.461613 0.138 Uiso 1 1 calc R U . . .
H18C H 0.712481 -0.072459 0.422899 0.138 Uiso 1 1 calc R U . . .
C19 C 0.7982(11) 0.0490(6) 0.5309(4) 0.095(3) Uani 1 1 d D . . . .
H19A H 0.876949 0.020524 0.522410 0.143 Uiso 1 1 calc R U . . .
H19B H 0.748016 0.019173 0.561992 0.143 Uiso 1 1 calc R U . . .
H19C H 0.840503 0.109941 0.549638 0.143 Uiso 1 1 calc R U . . .
C20 C 0.7659(6) 0.3387(3) 0.3820(3) 0.0451(13) Uani 1 1 d D . . . .
H20 H 0.670091 0.340294 0.394826 0.054 Uiso 1 1 calc R U . . .
C21 C 0.7602(9) 0.3697(5) 0.3142(3) 0.077(2) Uani 1 1 d D . . . .
H21A H 0.858941 0.379793 0.304728 0.115 Uiso 1 1 calc R U . . .
H21B H 0.725099 0.423965 0.314275 0.115 Uiso 1 1 calc R U . . .
H21C H 0.692957 0.325165 0.280289 0.115 Uiso 1 1 calc R U . . .
C22 C 0.8882(7) 0.4021(4) 0.4323(3) 0.0630(18) Uani 1 1 d D . . . .
H22A H 0.881577 0.389631 0.476862 0.094 Uiso 1 1 calc R U . . .
H22B H 0.877448 0.461837 0.428155 0.094 Uiso 1 1 calc R U . . .
H22C H 0.984090 0.395638 0.424129 0.094 Uiso 1 1 calc R U . . .
C23 C 0.6935(5) 0.4643(4) 0.8210(3) 0.0406(12) Uani 1 1 d . . . . .
C24 C 0.7292(6) 0.4185(4) 0.8746(3) 0.0515(15) Uani 1 1 d D . . . .
C25 C 0.8049(7) 0.4665(6) 0.9339(3) 0.063(2) Uani 1 1 d . . . . .
H25 H 0.827439 0.437475 0.971147 0.076 Uiso 1 1 calc R U . . .
C26 C 0.8489(8) 0.5563(7) 0.9405(4) 0.079(3) Uani 1 1 d . . . . .
H26 H 0.899790 0.588276 0.982112 0.095 Uiso 1 1 calc R U . . .
C27 C 0.8187(8) 0.5991(5) 0.8865(4) 0.071(2) Uani 1 1 d . . . . .
H27 H 0.852894 0.660392 0.890969 0.085 Uiso 1 1 calc R U . . .
C28 C 0.7391(6) 0.5543(4) 0.8258(3) 0.0563(16) Uani 1 1 d D . . . .
C29 C 0.6867(7) 0.3208(4) 0.8669(3) 0.0616(17) Uani 1 1 d D . . . .
H29A H 0.628168 0.300055 0.820901 0.074 Uiso 0.88(3) 1 calc R U P A 1
H29B H 0.673826 0.298070 0.819251 0.074 Uiso 0.12(3) 1 calc R U P A 2
C30A C 0.592(2) 0.2863(9) 0.9140(9) 0.136(6) Uani 0.88(3) 1 d D U P A 1
H30A H 0.648661 0.302385 0.959517 0.204 Uiso 0.88(3) 1 calc R U P A 1
H30B H 0.561128 0.222745 0.904081 0.204 Uiso 0.88(3) 1 calc R U P A 1
H30C H 0.504423 0.311454 0.908846 0.204 Uiso 0.88(3) 1 calc R U P A 1
C31A C 0.8253(11) 0.2825(8) 0.8751(11) 0.116(5) Uani 0.88(3) 1 d D U P A 1
H31A H 0.886935 0.306151 0.845538 0.174 Uiso 0.88(3) 1 calc R U P A 1
H31B H 0.796198 0.219002 0.864297 0.174 Uiso 0.88(3) 1 calc R U P A 1
H31C H 0.880958 0.297875 0.920862 0.174 Uiso 0.88(3) 1 calc R U P A 1
C30B C 0.540(3) 0.2904(17) 0.887(3) 0.072(14) Uani 0.12(3) 1 d D U P A 2
H30D H 0.558457 0.291169 0.935277 0.108 Uiso 0.12(3) 1 calc R U P A 2
H30E H 0.494124 0.231120 0.865585 0.108 Uiso 0.12(3) 1 calc R U P A 2
H30F H 0.474840 0.329487 0.874326 0.108 Uiso 0.12(3) 1 calc R U P A 2
C31B C 0.806(3) 0.2827(16) 0.907(2) 0.046(12) Uani 0.12(3) 1 d D U P A 2
H31D H 0.897848 0.326894 0.919590 0.069 Uiso 0.12(3) 1 calc R U P A 2
H31E H 0.820768 0.232347 0.879992 0.069 Uiso 0.12(3) 1 calc R U P A 2
H31F H 0.774646 0.264407 0.946462 0.069 Uiso 0.12(3) 1 calc R U P A 2
C32 C 0.7100(7) 0.6051(4) 0.7691(4) 0.069(2) Uani 1 1 d D . . . .
H32 H 0.653310 0.562712 0.729678 0.082 Uiso 1 1 calc R U . . .
C33 C 0.6153(10) 0.6697(7) 0.7823(6) 0.115(4) Uani 1 1 d D . . . .
H33A H 0.522495 0.638501 0.790940 0.172 Uiso 1 1 calc R U . . .
H33B H 0.594710 0.699720 0.743648 0.172 Uiso 1 1 calc R U . . .
H33C H 0.668057 0.712469 0.820655 0.172 Uiso 1 1 calc R U . . .
C34 C 0.8506(8) 0.6520(5) 0.7517(5) 0.084(3) Uani 1 1 d D . . . .
H34A H 0.894971 0.704435 0.783665 0.125 Uiso 1 1 calc R U . . .
H34B H 0.827664 0.668453 0.707390 0.125 Uiso 1 1 calc R U . . .
H34C H 0.919892 0.613418 0.752881 0.125 Uiso 1 1 calc R U . . .
O1A O 0.3937(9) 0.5155(7) 0.9096(5) 0.088(3) Uani 0.603(8) 1 d D U P B 3
O2A O 0.1039(11) 0.4485(7) 0.8443(5) 0.111(4) Uani 0.603(8) 1 d D U P B 3
C35A C 0.3361(8) 0.5420(6) 0.8476(4) 0.046(2) Uani 0.603(8) 1 d D U P B 3
H35A H 0.383810 0.603374 0.847019 0.055 Uiso 0.603(8) 1 calc R U P B 3
H35B H 0.359663 0.505863 0.811406 0.055 Uiso 0.603(8) 1 calc R U P B 3
C36A C 0.1798(10) 0.5333(8) 0.8368(6) 0.073(3) Uani 0.603(8) 1 d D U P B 3
H36A H 0.157831 0.577030 0.868336 0.087 Uiso 0.603(8) 1 calc R U P B 3
H36B H 0.142651 0.545533 0.791703 0.087 Uiso 0.603(8) 1 calc R U P B 3
C37A C 0.1643(9) 0.4247(7) 0.9070(4) 0.049(2) Uani 0.603(8) 1 d D U P B 3
H37A H 0.148132 0.464639 0.943061 0.059 Uiso 0.603(8) 1 calc R U P B 3
H37B H 0.113845 0.364854 0.910512 0.059 Uiso 0.603(8) 1 calc R U P B 3
C38A C 0.3182(10) 0.4293(7) 0.9135(7) 0.082(4) Uani 0.603(8) 1 d D U P B 3
H38A H 0.333856 0.388322 0.878068 0.098 Uiso 0.603(8) 1 calc R U P B 3
H38B H 0.358669 0.411903 0.956386 0.098 Uiso 0.603(8) 1 calc R U P B 3
O1B O 0.3437(14) 0.4810(10) 0.8515(6) 0.086(4) Uani 0.397(8) 1 d D U P B 4
O2B O 0.2126(14) 0.6034(8) 0.9073(6) 0.081(4) Uani 0.397(8) 1 d D U P B 4
C35B C 0.1902(15) 0.4631(9) 0.8508(12) 0.093(6) Uani 0.397(8) 1 d D U P B 4
H35C H 0.172591 0.435591 0.890064 0.112 Uiso 0.397(8) 1 calc R U P B 4
H35D H 0.136316 0.421773 0.811070 0.112 Uiso 0.397(8) 1 calc R U P B 4
C36B C 0.1360(16) 0.5414(11) 0.8507(9) 0.082(6) Uani 0.397(8) 1 d D U P B 4
H36C H 0.029552 0.527474 0.850640 0.099 Uiso 0.397(8) 1 calc R U P B 4
H36D H 0.148364 0.566987 0.810113 0.099 Uiso 0.397(8) 1 calc R U P B 4
C37B C 0.3667(15) 0.6214(9) 0.9090(10) 0.092(6) Uani 0.397(8) 1 d D U P B 4
H37C H 0.385578 0.652203 0.871343 0.111 Uiso 0.397(8) 1 calc R U P B 4
H37D H 0.419140 0.660588 0.950088 0.111 Uiso 0.397(8) 1 calc R U P B 4
C38B C 0.4237(17) 0.5450(12) 0.9063(11) 0.096(7) Uani 0.397(8) 1 d D U P B 4
H38C H 0.420122 0.519586 0.947707 0.115 Uiso 0.397(8) 1 calc R U P B 4
H38D H 0.528069 0.560695 0.903045 0.115 Uiso 0.397(8) 1 calc R U P B 4
O3A O 0.0903(7) 0.0753(5) 0.7158(5) 0.074(3) Uani 0.635(11) 1 d D U P C 5
O4A O 0.2337(10) 0.2479(5) 0.7705(5) 0.070(3) Uani 0.635(11) 1 d D U P C 5
C39A C 0.0395(14) 0.1510(7) 0.6972(6) 0.086(4) Uani 0.635(11) 1 d D U P C 5
H39A H -0.068641 0.135556 0.680977 0.103 Uiso 0.635(11) 1 calc R U P C 5
H39B H 0.084424 0.171795 0.660874 0.103 Uiso 0.635(11) 1 calc R U P C 5
C40A C 0.0771(11) 0.2196(7) 0.7521(6) 0.073(4) Uani 0.635(11) 1 d D U P C 5
H40A H 0.032480 0.268840 0.739581 0.087 Uiso 0.635(11) 1 calc R U P C 5
H40B H 0.038512 0.198073 0.789745 0.087 Uiso 0.635(11) 1 calc R U P C 5
C41A C 0.2982(13) 0.1776(7) 0.7887(8) 0.092(4) Uani 0.635(11) 1 d D U P C 5
H41A H 0.404499 0.194189 0.789051 0.110 Uiso 0.635(11) 1 calc R U P C 5
H41B H 0.289304 0.170346 0.834507 0.110 Uiso 0.635(11) 1 calc R U P C 5
C42A C 0.2412(11) 0.0972(7) 0.7498(8) 0.087(4) Uani 0.635(11) 1 d D U P C 5
H42A H 0.256789 0.051833 0.778384 0.104 Uiso 0.635(11) 1 calc R U P C 5
H42B H 0.301567 0.092636 0.716399 0.104 Uiso 0.635(11) 1 calc R U P C 5
O3B O 0.0033(17) 0.1329(11) 0.7517(10) 0.105(6) Uani 0.365(11) 1 d D U P C 6
O4B O 0.2977(15) 0.1792(11) 0.7378(10) 0.091(5) Uani 0.365(11) 1 d D U P C 6
C39B C 0.097(2) 0.0728(12) 0.7521(15) 0.092(7) Uani 0.365(11) 1 d D U P C 6
H39C H 0.037467 0.013721 0.734369 0.110 Uiso 0.365(11) 1 calc R U P C 6
H39D H 0.148223 0.071691 0.798031 0.110 Uiso 0.365(11) 1 calc R U P C 6
C40B C 0.205(2) 0.0960(12) 0.7134(14) 0.131(8) Uani 0.365(11) 1 d D U P C 6
H40C H 0.265244 0.051832 0.713250 0.157 Uiso 0.365(11) 1 calc R U P C 6
H40D H 0.153461 0.096115 0.667313 0.157 Uiso 0.365(11) 1 calc R U P C 6
C41B C 0.2133(19) 0.2416(10) 0.7518(16) 0.076(7) Uani 0.365(11) 1 d D U P C 6
H41C H 0.228779 0.256751 0.800137 0.091 Uiso 0.365(11) 1 calc R U P C 6
H41D H 0.248016 0.295360 0.733326 0.091 Uiso 0.365(11) 1 calc R U P C 6
C42B C 0.0601(18) 0.2090(12) 0.7246(13) 0.079(6) Uani 0.365(11) 1 d D U P C 6
H42C H 0.044455 0.194724 0.676152 0.095 Uiso 0.365(11) 1 calc R U P C 6
H42D H 0.005804 0.254626 0.733669 0.095 Uiso 0.365(11) 1 calc R U P C 6
O5A O 0.3816(14) 0.1093(7) 0.2701(6) 0.100(4) Uani 0.566(14) 1 d D U P D 7
O6A O 0.2328(19) -0.0287(11) 0.1727(8) 0.140(6) Uani 0.566(14) 1 d D U P D 7
C43A C 0.4276(19) 0.0280(10) 0.2659(8) 0.104(5) Uani 0.566(14) 1 d D U P D 7
H43A H 0.535952 0.039303 0.280588 0.125 Uiso 0.566(14) 1 calc R U P D 7
H43B H 0.383677 -0.008707 0.295991 0.125 Uiso 0.566(14) 1 calc R U P D 7
C44A C 0.3853(19) -0.0179(13) 0.2007(9) 0.116(6) Uani 0.566(14) 1 d D U P D 7
H44A H 0.443303 0.013956 0.172361 0.139 Uiso 0.566(14) 1 calc R U P D 7
H44B H 0.409403 -0.075978 0.201546 0.139 Uiso 0.566(14) 1 calc R U P D 7
C45A C 0.1884(19) 0.0525(12) 0.1788(8) 0.135(7) Uani 0.566(14) 1 d D U P D 7
H45A H 0.236275 0.091385 0.151018 0.163 Uiso 0.566(14) 1 calc R U P D 7
H45B H 0.080576 0.042280 0.162481 0.163 Uiso 0.566(14) 1 calc R U P D 7
C46A C 0.2265(14) 0.0939(11) 0.2454(9) 0.109(5) Uani 0.566(14) 1 d D U P D 7
H46A H 0.174784 0.056600 0.273019 0.131 Uiso 0.566(14) 1 calc R U P D 7
H46B H 0.194708 0.149908 0.247723 0.131 Uiso 0.566(14) 1 calc R U P D 7
O5B O 0.3610(18) 0.0690(12) 0.2885(7) 0.106(6) Uani 0.434(14) 1 d D U P D 8
O6B O 0.2917(17) -0.0223(11) 0.1621(6) 0.090(5) Uani 0.434(14) 1 d D U P D 8
C43B C 0.2142(17) 0.0477(15) 0.2500(10) 0.112(7) Uani 0.434(14) 1 d D U P D 8
H43C H 0.196635 0.095813 0.224621 0.134 Uiso 0.434(14) 1 calc R U P D 8
H43D H 0.143748 0.040341 0.279455 0.134 Uiso 0.434(14) 1 calc R U P D 8
C44B C 0.1902(16) -0.0310(12) 0.2055(9) 0.091(6) Uani 0.434(14) 1 d D U P D 8
H44C H 0.088050 -0.044654 0.179064 0.109 Uiso 0.434(14) 1 calc R U P D 8
H44D H 0.203172 -0.079708 0.230914 0.109 Uiso 0.434(14) 1 calc R U P D 8
C45B C 0.4384(16) 0.0001(13) 0.2004(9) 0.086(6) Uani 0.434(14) 1 d D U P D 8
H45C H 0.508276 0.008176 0.170715 0.103 Uiso 0.434(14) 1 calc R U P D 8
H45D H 0.457350 -0.048234 0.225341 0.103 Uiso 0.434(14) 1 calc R U P D 8
C46B C 0.4635(16) 0.0778(12) 0.2455(8) 0.089(6) Uani 0.434(14) 1 d D U P D 8
H46C H 0.452324 0.127256 0.220653 0.107 Uiso 0.434(14) 1 calc R U P D 8
H46D H 0.565381 0.090345 0.272163 0.107 Uiso 0.434(14) 1 calc R U P D 8
O7A O 0.2872(15) 0.2359(10) 1.0073(8) 0.104(6) Uani 0.407(13) 1 d D U P E 9
O8A O 0.0145(19) 0.1204(13) 0.9643(9) 0.147(8) Uani 0.407(13) 1 d D U P E 9
C47A C 0.201(2) 0.2019(11) 1.0524(7) 0.081(6) Uani 0.407(13) 1 d D U P E 9
H47A H 0.268233 0.196806 1.093799 0.098 Uiso 0.407(13) 1 calc R U P E 9
H47B H 0.140436 0.243189 1.063030 0.098 Uiso 0.407(13) 1 calc R U P E 9
C48A C 0.108(3) 0.1191(13) 1.0265(9) 0.123(8) Uani 0.407(13) 1 d D U P E 9
H48A H 0.046166 0.100597 1.058104 0.148 Uiso 0.407(13) 1 calc R U P E 9
H48B H 0.168815 0.075935 1.021296 0.148 Uiso 0.407(13) 1 calc R U P E 9
C49A C 0.098(3) 0.1533(15) 0.9187(8) 0.125(8) Uani 0.407(13) 1 d D U P E 9
H49A H 0.156549 0.111091 0.906958 0.150 Uiso 0.407(13) 1 calc R U P E 9
H49B H 0.030186 0.159560 0.877885 0.150 Uiso 0.407(13) 1 calc R U P E 9
C50A C 0.194(2) 0.2348(12) 0.9449(8) 0.095(6) Uani 0.407(13) 1 d D U P E 9
H50A H 0.134290 0.278953 0.949126 0.114 Uiso 0.407(13) 1 calc R U P E 9
H50B H 0.256343 0.251987 0.913202 0.114 Uiso 0.407(13) 1 calc R U P E 9
O7B O 0.120(3) 0.1298(18) 0.9395(10) 0.238(10) Uani 0.593(13) 1 d D U P E 10
O8B O 0.356(2) 0.1774(18) 1.0278(13) 0.245(10) Uani 0.593(13) 1 d D U P E 10
C47B C 0.139(3) 0.2156(17) 0.9736(17) 0.228(11) Uani 0.593(13) 1 d D U P E 10
H47C H 0.114547 0.255330 0.941385 0.274 Uiso 0.593(13) 1 calc R U P E 10
H47D H 0.071494 0.214528 1.004257 0.274 Uiso 0.593(13) 1 calc R U P E 10
C48B C 0.288(4) 0.2474(14) 1.0098(19) 0.243(12) Uani 0.593(13) 1 d D U P E 10
H48C H 0.288032 0.285840 1.050202 0.292 Uiso 0.593(13) 1 calc R U P E 10
H48D H 0.344836 0.282273 0.982714 0.292 Uiso 0.593(13) 1 calc R U P E 10
C49B C 0.250(4) 0.1089(19) 1.0429(12) 0.246(12) Uani 0.593(13) 1 d D U P E 10
H49C H 0.207059 0.132142 1.078514 0.295 Uiso 0.593(13) 1 calc R U P E 10
H49D H 0.300413 0.063404 1.059300 0.295 Uiso 0.593(13) 1 calc R U P E 10
C50B C 0.135(3) 0.0706(14) 0.9870(15) 0.194(10) Uani 0.593(13) 1 d D U P E 10
H50C H 0.040879 0.054311 1.001421 0.233 Uiso 0.593(13) 1 calc R U P E 10
H50D H 0.156423 0.017024 0.966351 0.233 Uiso 0.593(13) 1 calc R U P E 10
O9 O 0.4312(19) 0.5661(12) 0.5146(8) 0.081(5) Uani 0.5 1 d D U P F -11
O10 O 0.6015(16) 0.4414(10) 0.5027(7) 0.059(3) Uani 0.5 1 d D U P F -11
C51 C 0.5462(19) 0.5559(12) 0.5671(7) 0.066(4) Uani 0.5 1 d D U P F -11
H51A H 0.589563 0.612784 0.594867 0.079 Uiso 0.5 1 calc R U P F -11
H51B H 0.503469 0.515152 0.595102 0.079 Uiso 0.5 1 calc R U P F -11
C52 C 0.6600(17) 0.5236(12) 0.5433(9) 0.067(4) Uani 0.5 1 d D U P F -11
H52A H 0.707136 0.565809 0.517460 0.080 Uiso 0.5 1 calc R U P F -11
H52B H 0.736095 0.517096 0.581080 0.080 Uiso 0.5 1 calc R U P F -11
C53 C 0.4859(19) 0.4512(14) 0.4499(8) 0.071(5) Uani 0.5 1 d D U P F -11
H53A H 0.528324 0.491723 0.421721 0.086 Uiso 0.5 1 calc R U P F -11
H53B H 0.442422 0.394167 0.422412 0.086 Uiso 0.5 1 calc R U P F -11
C54 C 0.3717(16) 0.4839(12) 0.4740(9) 0.062(4) Uani 0.5 1 d D U P F -11
H54A H 0.295666 0.490606 0.436222 0.075 Uiso 0.5 1 calc R U P F -11
H54B H 0.324396 0.441729 0.499782 0.075 Uiso 0.5 1 calc R U P F -11
O11A O 0.587(3) 0.117(3) 0.0755(19) 0.161(10) Uani 0.25 1 d D U P G 12
O12A O 0.897(3) 0.169(2) 0.121(2) 0.154(10) Uani 0.25 1 d D U P G 12
C55A C 0.663(4) 0.206(2) 0.094(2) 0.156(11) Uani 0.25 1 d D U P G 12
H55A H 0.609358 0.243005 0.067366 0.187 Uiso 0.25 1 calc R U P G 12
H55B H 0.666284 0.224001 0.140835 0.187 Uiso 0.25 1 calc R U P G 12
C56A C 0.810(4) 0.219(3) 0.084(2) 0.159(11) Uani 0.25 1 d D U P G 12
H56A H 0.857925 0.281382 0.095596 0.191 Uiso 0.25 1 calc R U P G 12
H56B H 0.806400 0.202840 0.036177 0.191 Uiso 0.25 1 calc R U P G 12
C57A C 0.804(4) 0.109(3) 0.1506(18) 0.151(11) Uani 0.25 1 d D U P G 12
H57A H 0.860927 0.067213 0.169508 0.182 Uiso 0.25 1 calc R U P G 12
H57B H 0.774772 0.140679 0.187047 0.182 Uiso 0.25 1 calc R U P G 12
C58A C 0.676(4) 0.0617(18) 0.104(3) 0.152(11) Uani 0.25 1 d D U P G 12
H58A H 0.617357 0.020202 0.126961 0.182 Uiso 0.25 1 calc R U P G 12
H58B H 0.706247 0.027647 0.069146 0.182 Uiso 0.25 1 calc R U P G 12
O11B O 0.747(5) 0.134(3) 0.0356(15) 0.182(11) Uani 0.25 1 d D U P H 13
O12B O 0.750(5) 0.183(2) 0.1610(16) 0.163(11) Uani 0.25 1 d D U P H 13
C55B C 0.887(4) 0.160(4) 0.081(2) 0.176(12) Uani 0.25 1 d D U P H 13
H55C H 0.955073 0.124786 0.067820 0.211 Uiso 0.25 1 calc R U P H 13
H55D H 0.930359 0.221983 0.078722 0.211 Uiso 0.25 1 calc R U P H 13
C56B C 0.872(4) 0.150(3) 0.1464(18) 0.163(12) Uani 0.25 1 d D U P H 13
H56C H 0.963532 0.180924 0.177920 0.196 Uiso 0.25 1 calc R U P H 13
H56D H 0.856680 0.087272 0.151619 0.196 Uiso 0.25 1 calc R U P H 13
C57B C 0.617(4) 0.130(4) 0.121(2) 0.170(12) Uani 0.25 1 d D U P H 13
H57C H 0.569325 0.089076 0.148067 0.204 Uiso 0.25 1 calc R U P H 13
H57D H 0.548107 0.166939 0.105877 0.204 Uiso 0.25 1 calc R U P H 13
C58B C 0.645(5) 0.081(3) 0.0657(19) 0.162(12) Uani 0.25 1 d D U P H 13
H58C H 0.551589 0.058256 0.032980 0.194 Uiso 0.25 1 calc R U P H 13
H58D H 0.685278 0.031336 0.079967 0.194 Uiso 0.25 1 calc R U P H 13

loop_
_atom_site_aniso_label
_atom_site_aniso_U_11
_atom_site_aniso_U_22
_atom_site_aniso_U_33
_atom_site_aniso_U_23
_atom_site_aniso_U_13
_atom_site_aniso_U_12
Ge1 0.0227(3) 0.0604(4) 0.0490(4) -0.0122(3) 0.0088(2) 0.0071(2)
Zn1 0.0242(3) 0.0393(3) 0.0380(3) 0.0012(2) 0.0040(2) 0.0127(2)
Cl1 0.0661(10) 0.0453(8) 0.0797(11) 0.0112(8) 0.0078(9) 0.0272(8)
Cl2 0.0289(6) 0.0594(9) 0.0658(9) -0.0074(7) 0.0170(6) 0.0051(6)
N1 0.0223(18) 0.031(2) 0.036(2) 0.0051(16) 0.0058(16) 0.0079(16)
N2 0.0217(18) 0.033(2) 0.035(2) 0.0070(17) 0.0076(16) 0.0108(16)
N3 0.025(2) 0.036(2) 0.043(2) -0.0004(18) 0.0097(18) 0.0088(17)
N4 0.026(2) 0.044(2) 0.036(2) -0.0007(18) 0.0071(17) 0.0082(18)
C1 0.025(2) 0.039(3) 0.039(3) 0.002(2) 0.005(2) 0.009(2)
C2 0.023(2) 0.032(2) 0.043(3) 0.007(2) 0.007(2) 0.0082(19)
C3 0.027(2) 0.051(3) 0.040(3) -0.001(2) 0.004(2) 0.012(2)
C4 0.021(2) 0.051(3) 0.042(3) 0.004(2) 0.004(2) 0.012(2)
C5 0.019(2) 0.037(3) 0.041(3) 0.012(2) 0.0079(19) 0.0088(19)
C6 0.019(2) 0.024(2) 0.042(3) 0.0108(19) 0.0067(19) 0.0064(17)
C7 0.021(2) 0.045(3) 0.042(3) 0.010(2) 0.009(2) 0.013(2)
C8 0.028(2) 0.040(3) 0.041(3) 0.007(2) 0.013(2) 0.013(2)
C9 0.027(2) 0.035(3) 0.036(3) 0.004(2) 0.008(2) 0.0100(19)
C10 0.029(2) 0.038(3) 0.041(3) 0.001(2) 0.011(2) 0.007(2)
C11 0.024(2) 0.038(3) 0.037(3) -0.001(2) 0.007(2) 0.004(2)
C12 0.034(3) 0.035(3) 0.040(3) -0.003(2) 0.005(2) 0.009(2)
C13 0.034(3) 0.040(3) 0.053(3) -0.004(2) 0.008(2) 0.017(2)
C14 0.029(3) 0.059(4) 0.043(3) -0.011(3) 0.006(2) 0.013(2)
C15 0.029(3) 0.056(3) 0.040(3) 0.003(2) 0.012(2) 0.004(2)
C16 0.024(2) 0.040(3) 0.039(3) 0.004(2) 0.002(2) 0.010(2)
C17 0.064(4) 0.038(3) 0.065(4) 0.014(3) 0.023(3) 0.012(3)
C18 0.130(8) 0.051(4) 0.090(6) 0.017(4) 0.031(6) -0.004(5)
C19 0.115(8) 0.093(6) 0.074(6) 0.029(5) 0.007(5) 0.018(6)
C20 0.037(3) 0.040(3) 0.062(4) 0.017(3) 0.011(3) 0.013(2)
C21 0.080(5) 0.072(5) 0.082(5) 0.034(4) 0.001(4) 0.027(4)
C22 0.058(4) 0.048(4) 0.080(5) 0.006(3) 0.007(4) 0.013(3)
C23 0.025(2) 0.059(3) 0.037(3) -0.007(2) 0.010(2) 0.010(2)
C24 0.027(3) 0.090(5) 0.038(3) 0.001(3) 0.009(2) 0.018(3)
C25 0.036(3) 0.111(6) 0.038(3) -0.011(4) 0.005(3) 0.016(4)
C26 0.038(4) 0.127(8) 0.056(4) -0.039(5) -0.001(3) 0.013(4)
C27 0.049(4) 0.073(5) 0.071(5) -0.027(4) 0.003(4) -0.005(3)
C28 0.033(3) 0.066(4) 0.061(4) -0.013(3) 0.006(3) 0.004(3)
C29 0.054(4) 0.086(5) 0.041(3) 0.015(3) 0.002(3) 0.013(3)
C30A 0.173(12) 0.150(11) 0.087(9) 0.033(8) 0.065(9) -0.007(9)
C31A 0.094(7) 0.115(9) 0.123(12) -0.011(7) -0.025(6) 0.047(7)
C30B 0.057(13) 0.08(2) 0.06(2) 0.007(17) 0.006(15) -0.001(13)
C31B 0.058(15) 0.05(2) 0.028(18) 0.012(14) 0.009(12) 0.004(14)
C32 0.056(4) 0.050(4) 0.086(5) -0.004(4) 0.007(4) -0.004(3)
C33 0.069(6) 0.133(9) 0.172(11) 0.062(8) 0.048(7) 0.052(6)
C34 0.073(5) 0.068(5) 0.125(8) 0.021(5) 0.044(5) 0.027(4)
O1A 0.057(5) 0.129(7) 0.082(6) 0.016(5) 0.017(4) 0.024(4)
O2A 0.101(6) 0.135(7) 0.090(6) 0.033(6) 0.005(5) 0.014(5)
C35A 0.039(4) 0.055(5) 0.051(5) -0.001(4) 0.025(4) 0.015(4)
C36A 0.057(5) 0.098(7) 0.075(7) 0.018(6) 0.021(5) 0.036(5)
C37A 0.040(4) 0.072(6) 0.039(4) 0.016(4) 0.013(4) 0.012(4)
C38A 0.061(5) 0.108(7) 0.082(7) 0.017(6) 0.014(5) 0.030(5)
O1B 0.084(7) 0.121(8) 0.059(7) -0.021(6) 0.036(5) 0.029(6)
O2B 0.084(6) 0.085(7) 0.082(7) 0.001(5) 0.034(6) 0.024(6)
C35B 0.085(7) 0.090(8) 0.097(10) -0.002(7) 0.017(8) 0.008(7)
C36B 0.073(8) 0.101(9) 0.074(9) 0.013(7) 0.016(7) 0.020(7)
C37B 0.086(7) 0.098(8) 0.083(10) -0.008(7) 0.024(7) 0.002(7)
C38B 0.087(9) 0.103(9) 0.090(10) 0.000(7) 0.024(8) 0.006(7)
O3A 0.041(4) 0.065(4) 0.107(6) -0.026(4) 0.000(4) 0.025(3)
O4A 0.077(5) 0.055(4) 0.074(6) -0.002(4) 0.020(4) 0.007(4)
C39A 0.086(7) 0.082(6) 0.087(7) -0.007(5) 0.008(6) 0.030(5)
C40A 0.070(6) 0.061(6) 0.088(7) -0.004(5) 0.020(5) 0.021(5)
C41A 0.084(7) 0.088(6) 0.097(8) 0.007(5) 0.005(6) 0.023(5)
C42A 0.054(5) 0.084(6) 0.109(8) -0.011(6) -0.017(5) 0.028(5)
O3B 0.107(9) 0.092(8) 0.129(10) 0.037(7) 0.044(7) 0.025(6)
O4B 0.078(7) 0.104(8) 0.101(9) 0.022(7) 0.030(7) 0.030(6)
C39B 0.092(10) 0.084(9) 0.100(11) 0.028(8) 0.008(8) 0.021(7)
C40B 0.140(11) 0.123(10) 0.135(12) 0.002(8) 0.045(9) 0.032(7)
C41B 0.076(8) 0.077(9) 0.074(12) 0.016(7) 0.012(7) 0.016(6)
C42B 0.073(8) 0.079(9) 0.091(11) 0.016(8) 0.023(7) 0.019(7)
O5A 0.102(7) 0.096(7) 0.106(7) -0.001(6) 0.020(6) 0.038(6)
O6A 0.135(9) 0.140(9) 0.135(10) -0.003(7) 0.015(7) 0.029(7)
C43A 0.104(9) 0.105(8) 0.108(8) 0.007(7) 0.013(7) 0.048(7)
C44A 0.115(9) 0.113(10) 0.118(9) -0.005(7) 0.022(8) 0.033(8)
C45A 0.132(10) 0.142(10) 0.133(9) 0.035(7) 0.011(7) 0.043(8)
C46A 0.093(7) 0.093(9) 0.151(9) 0.011(7) 0.036(7) 0.038(7)
O5B 0.109(8) 0.112(10) 0.092(8) -0.010(7) 0.030(6) 0.016(7)
O6B 0.094(8) 0.099(8) 0.075(7) 0.002(6) 0.009(5) 0.031(6)
C43B 0.097(8) 0.117(10) 0.126(10) -0.005(7) 0.042(7) 0.029(8)
C44B 0.085(8) 0.095(9) 0.089(9) 0.008(7) 0.017(7) 0.016(7)
C45B 0.085(8) 0.093(9) 0.085(9) 0.008(7) 0.027(6) 0.025(7)
C46B 0.082(8) 0.094(9) 0.089(9) 0.001(7) 0.018(7) 0.021(7)
O7A 0.095(9) 0.104(9) 0.109(8) 0.012(7) 0.020(6) 0.018(6)
O8A 0.143(10) 0.154(11) 0.131(9) 0.022(8) 0.022(7) 0.011(7)
C47A 0.099(9) 0.083(8) 0.068(8) 0.005(6) 0.017(6) 0.038(6)
C48A 0.119(11) 0.119(10) 0.128(10) 0.021(8) 0.027(8) 0.016(7)
C49A 0.132(11) 0.118(11) 0.118(10) 0.013(8) 0.016(8) 0.020(8)
C50A 0.090(9) 0.112(9) 0.089(8) 0.008(7) 0.029(7) 0.028(7)
O7B 0.255(14) 0.229(12) 0.220(12) 0.037(8) 0.038(9) 0.039(9)
O8B 0.237(12) 0.232(12) 0.257(13) 0.045(9) 0.028(9) 0.048(8)
C47B 0.235(14) 0.217(12) 0.232(15) 0.040(9) 0.034(9) 0.057(10)
C48B 0.238(14) 0.240(13) 0.250(16) 0.035(9) 0.041(9) 0.057(9)
C49B 0.245(14) 0.246(14) 0.235(13) 0.048(10) 0.029(8) 0.042(9)
C50B 0.202(13) 0.190(12) 0.195(13) 0.021(8) 0.052(9) 0.045(9)
O9 0.090(8) 0.066(7) 0.090(8) 0.015(6) 0.019(6) 0.026(6)
O10 0.055(6) 0.057(6) 0.065(6) 0.019(5) 0.004(5) 0.018(5)
C51 0.081(8) 0.058(7) 0.052(7) 0.007(6) 0.012(6) 0.000(6)
C52 0.065(7) 0.055(7) 0.076(8) 0.026(6) -0.003(6) 0.013(6)
C53 0.072(8) 0.077(8) 0.064(8) 0.013(6) -0.001(6) 0.029(7)
C54 0.057(7) 0.054(7) 0.072(8) 0.023(6) -0.004(6) 0.014(6)
O11A 0.162(12) 0.156(12) 0.158(14) 0.018(9) 0.029(9) 0.028(8)
O12A 0.156(12) 0.147(13) 0.146(13) 0.010(9) 0.019(9) 0.020(8)
C55A 0.157(13) 0.152(12) 0.156(15) 0.023(10) 0.029(9) 0.030(9)
C56A 0.162(13) 0.156(14) 0.160(15) 0.025(10) 0.037(9) 0.031(9)
C57A 0.154(13) 0.154(14) 0.145(14) 0.020(9) 0.029(8) 0.034(9)
C58A 0.153(13) 0.149(13) 0.150(15) 0.023(9) 0.034(9) 0.022(8)
O11B 0.183(14) 0.186(15) 0.174(13) 0.033(9) 0.037(8) 0.031(9)
O12B 0.165(13) 0.168(14) 0.154(13) 0.024(9) 0.025(8) 0.037(9)
C55B 0.176(13) 0.182(16) 0.169(14) 0.027(10) 0.043(9) 0.032(9)
C56B 0.166(13) 0.160(16) 0.161(13) 0.024(10) 0.035(9) 0.032(10)
C57B 0.169(13) 0.170(16) 0.166(14) 0.022(9) 0.036(9) 0.027(9)
C58B 0.160(14) 0.157(15) 0.166(14) 0.022(8) 0.028(10) 0.036(9)

_geom_special_details            
;
 All esds (except the esd in the dihedral angle between two l.s. planes)
 are estimated using the full covariance matrix.  The cell esds are taken
 into account individually in the estimation of esds in distances, angles
 and torsion angles; correlations between esds in cell parameters are only
 used when they are defined by crystal symmetry.  An approximate (isotropic)
 treatment of cell esds is used for estimating esds involving l.s. planes.
;

loop_
_geom_bond_atom_site_label_1
_geom_bond_atom_site_label_2
_geom_bond_distance
_geom_bond_site_symmetry_2
_geom_bond_publ_flag
Ge1 N3 1.850(4) . ?
Ge1 N1 1.920(4) . ?
Zn1 N4 2.065(4) . ?
Zn1 N2 2.138(4) . ?
Zn1 Cl1 2.2142(16) . ?
Zn1 Cl2 2.2207(15) . ?
N1 C6 1.381(6) . ?
N1 C2 1.410(6) . ?
N2 C6 1.330(6) . ?
N2 C9 1.381(6) . ?
N3 C1 1.378(6) . ?
N3 C11 1.444(6) . ?
N4 C10 1.283(6) . ?
N4 C23 1.448(7) . ?
C1 C2 1.361(7) . ?
C1 H1 0.9500 . ?
C2 C3 1.422(7) . ?
C3 C4 1.349(7) . ?
C3 H3 0.9500 . ?
C4 C5 1.434(7) . ?
C4 H4 0.9500 . ?
C5 C7 1.386(7) . ?
C5 C6 1.443(6) . ?
C7 C8 1.373(7) . ?
C7 H7 0.9500 . ?
C8 C9 1.383(7) . ?
C8 H8 0.9500 . ?
C9 C10 1.452(7) . ?
C10 H10 0.9500 . ?
C11 C12 1.398(7) . ?
C11 C16 1.403(7) . ?
C12 C13 1.389(7) . ?
[truncated: 532,007 more chars]
